# Supplementary material for: Transcriptome and long noncoding RNA sequencing of three extracellular vesicle subtypes released from the human colon cancer LIM1863 cell line
Source: Sci Rep. 2016 Dec 5;6:38397. doi: 10.1038/srep38397 (PMC5137021; doi:10.1038/srep38397)
Supplement: Supplementary Dataset [file srep38397-s2.xls]

## Sheet: Sheet1
Supplementary Dataset. Whole transcriptome identified large RNA preferentially distributed into LIM1863 EVs.
tracking_ida	gene_name	Expression (FPKM)b				sMVs vs. CL			A33-Exos vs. CL			EpCAM-Exos vs. CL			Classe	Gene_anne	protein_typef	uniprotIDg	Protein_nameh
		CL	sMVs	A33-Exos	EpCAM-Exos	Log2FC	p-valuec	probabilityd	Log2FC	p-valuec	probabilityd	Log2FC	p-valuec	probabilityd
ENST00000570330	TXNDC17	37.87	125.23	117.01	118.86	1.73	2.6e-12	0.93	1.63	8.9e-11	0.94	1.65	4.1e-11	0.93	Protein coding	protein_coding	canonical	I3L2R6	I3L2R6_HUMAN
ENST00000364485	RNA5S14	75.96	333.77	2.47	710.69	2.14	7.6e-40	0.98	-4.94	3.8e-20	1	3.23	2.7e-130	1	Short noncoding	rRNA	MISS	MISS	MISS
ENST00000519776	TATDN1	0.01	1.62	7.74	2.79	7.34	0.33	0.91	9.6	0.0047	0.99	8.12	0.15	0.95	Protein coding	nonsense_mediated_decay	canonical	E5RH86	E5RH86_HUMAN
ENST00000380327	TROAP	1.31	8.54	13.19	9.59	2.71	0.023	0.99	3.34	0.0014	1	2.88	0.012	0.99	Protein coding	protein_coding	isoform	Q12815-2	TROAP_HUMAN
ENST00000442037	H19	1.27	164.82	159.81	208.37	7.02	5.8e-48	1	6.98	1.8e-46	1	7.36	6e-61	1	Long noncoding	lincRNA	MISS	MISS	MISS
ENST00000531767	RPL8	15.34	26.61	13.77	37.7	0.8	0.084	0.63	-0.16	0.78	0.63	1.3	0.0021	0.91	Long noncoding	retained_intron	MISS	MISS	MISS
ENST00000357360	LAGE3	11.31	21.32	17.05	25.13	0.92	0.083	0.63	0.59	0.29	0.66	1.15	0.023	0.91	Protein coding	protein_coding	canonical	Q14657	LAGE3_HUMAN
ENST00000571648	MDH2	1.03	1.45	18.59	2.08	0.49	0.83	0.58	4.17	2.9e-05	1	1	0.62	0.87	Protein coding	protein_coding	isoform	P40926-2	MDHM_HUMAN
ENST00000567554	CARHSP1	2.17	7.43	10.36	3.11	1.78	0.1	0.92	2.26	0.022	0.98	0.52	0.71	0.59	Protein coding	protein_coding	canonical	Q9Y2V2	CHSP1_HUMAN
ENST00000561569	COX4I1	2.63	5.9	3.61	10.78	1.17	0.29	0.89	0.46	0.72	0.63	2.04	0.028	0.97	Protein coding	protein_coding	canonical	P13073	COX41_HUMAN
ENST00000395577	CDKN3	13.14	39.6	40.58	65.19	1.59	0.00023	0.93	1.63	0.00015	0.94	2.31	1.1e-09	0.98	Protein coding	protein_coding	canonical	F8WD24	F8WD24_HUMAN
ENST00000576573	EIF4A3	0.36	0.01	13	3.25	-5.19	0.78	0.58	5.16	0.00029	1	3.16	0.17	0.95	Long noncoding	retained_intron	MISS	MISS	MISS
ENST00000536605	MYL12A	54.55	126.11	113.19	148.97	1.21	7.5e-08	0.91	1.05	5.1e-06	0.92	1.45	1.7e-11	0.92	Protein coding	protein_coding	canonical	P19105	ML12A_HUMAN
ENST00000504470	RPL9	44.75	129.47	178.94	174.24	1.53	6.4e-11	0.92	2	2.1e-20	0.98	1.96	1.9e-19	0.94	Protein coding	protein_coding	canonical	E7ESE0	E7ESE0_HUMAN
ENST00000572117	RPS9	6.34	38.04	20.67	32.23	2.58	8.2e-07	0.99	1.7	0.0057	0.94	2.35	1.9e-05	0.98	Protein coding	nonsense_mediated_decay	canonical	B5MCT8	B5MCT8_HUMAN
ENST00000382175	RPS3AP47	6.35	13.88	198.34	21.17	1.13	0.1	0.9	4.97	7.9e-51	1	1.74	0.0046	0.93	Pseudogene	processed_pseudogene	MISS	MISS	MISS
ENST00000481997	ARPC1B	11.97	35.18	27.12	30.77	1.56	0.00065	0.91	1.18	0.016	0.92	1.36	0.0039	0.92	Long noncoding	retained_intron	MISS	MISS	MISS
ENST00000546323	MED21	3.83	2.62	12.63	4.92	-0.55	0.66	0.59	1.72	0.032	0.93	0.36	0.73	0.6	Protein coding	protein_coding	canonical	F5H872	F5H872_HUMAN
ENST00000536809	RP11-543P15.1	26.43	76.68	0.49	85.32	1.54	5e-07	0.91	-5.76	4.6e-08	1	1.69	1.3e-08	0.93	Pseudogene	processed_pseudogene	MISS	MISS	MISS
ENST00000376646	VPS13A	0.01	3.35	0.42	4.59	8.39	0.098	0.96	5.39	0.75	0.63	8.84	0.042	0.98	Protein coding	protein_coding	canonical	A0A0B4J247	A0A0B4J247_HUMAN
ENST00000469754	DLEU1	12.09	15.66	20.16	27.41	0.37	0.51	0.59	0.74	0.16	0.67	1.18	0.015	0.91	Long noncoding	processed_transcript	MISS	MISS	MISS
ENST00000216456	VTI1B	15.81	27.75	25.73	42.87	0.81	0.073	0.63	0.7	0.13	0.67	1.44	0.00037	0.92	Protein coding	nonsense_mediated_decay	canonical	J3KMW2	J3KMW2_HUMAN
ENST00000370885	EXOSC1	3.7	8.41	11.81	6.11	1.19	0.19	0.89	1.68	0.042	0.93	0.73	0.46	0.63	Protein coding	protein_coding	canonical	B1AMU3	B1AMU3_HUMAN
ENST00000271638	S100A11	225.26	526.78	277.76	560.23	1.23	7.8e-29	0.91	0.3	0.019	0.64	1.31	6.8e-34	0.92	Protein coding	protein_coding	canonical	P31949	S10AB_HUMAN
ENST00000271638	S100A11	225.26	526.78	277.76	560.23	1.23	7.8e-29	0.91	0.3	0.019	0.64	1.31	6.8e-34	0.92	Protein coding	protein_coding	canonical	V9HWH9	V9HWH9_HUMAN
ENST00000594217	NAPA	0.01	3.75	8.82	1.16	8.55	0.075	0.97	9.78	0.0022	0.99	6.86	0.45	0.87	Protein coding	nonsense_mediated_decay	canonical	M0R213	M0R213_HUMAN
ENST00000585333	TRIM47	0.01	4.28	7.5	1.42	8.74	0.052	0.98	9.55	0.0055	0.99	7.15	0.37	0.87	Protein coding	protein_coding	canonical	K7EQ30	K7EQ30_HUMAN
ENST00000586242	GRN	0.01	2.38	6.49	0.87	7.9	0.19	0.94	9.34	0.011	0.99	6.44	0.55	0.81	Protein coding	protein_coding	canonical	K7EQI0	K7EQI0_HUMAN
ENST00000475035	SNRPE	19.51	26.17	49.23	49.31	0.42	0.33	0.6	1.34	0.0003	0.92	1.34	0.00029	0.92	Long noncoding	processed_transcript	MISS	MISS	MISS
ENST00000563130	CNOT1	0.16	1.26	7.52	1.07	3.03	0.49	0.87	5.6	0.0075	0.99	2.79	0.56	0.81	Long noncoding	retained_intron	MISS	MISS	MISS
ENST00000353107	POLR2K	53.65	111.68	99.27	139.9	1.06	5.5e-06	0.91	0.89	0.00021	0.68	1.38	3.2e-10	0.92	Protein coding	protein_coding	canonical	A0A024R9G0	A0A024R9G0_HUMAN
ENST00000353107	POLR2K	53.65	111.68	99.27	139.9	1.06	5.5e-06	0.91	0.89	0.00021	0.68	1.38	3.2e-10	0.92	Protein coding	protein_coding	canonical	P53803	RPAB4_HUMAN
ENST00000467636	SAP18	2.85	12.57	48.13	39.19	2.14	0.014	0.97	4.08	7e-12	1	3.78	2e-09	1	Protein coding	protein_coding	canonical	U3KPY7	U3KPY7_HUMAN
ENST00000486420	C9orf16	1.26	9.65	29.41	17.05	2.94	0.011	0.99	4.54	4.2e-08	1	3.76	0.00012	1	Long noncoding	processed_transcript	MISS	MISS	MISS
ENST00000486485	BCL2L15	0.6	2.36	9.19	5.81	1.98	0.38	0.87	3.94	0.0056	0.99	3.28	0.048	0.98	Long noncoding	retained_intron	MISS	MISS	MISS
ENST00000321358	YBX1	452.36	999.79	693.96	1787.89	1.14	6.9e-48	0.91	0.62	8.1e-13	0.67	1.98	4e-187	0.94	Protein coding	protein_coding	canonical	P67809	YBOX1_HUMAN
ENST00000501580	EEF1A1P5	587.23	1176.09	1489.98	1879.13	1	1.8e-45	0.91	1.34	3.5e-90	0.93	1.68	1.1e-156	0.93	Pseudogene	pseudogene	MISS	MISS	MISS
ENST00000233143	TMSB10	750.77	1905.35	1230.43	2285.44	1.34	7.8e-115	0.91	0.71	2.6e-27	0.67	1.61	1.1e-178	0.93	Protein coding	protein_coding	canonical	P63313	TYB10_HUMAN
ENST00000530109	EEF1D	120.29	366.73	773.87	660.4	1.61	3.5e-30	0.93	2.69	8.1e-118	1	2.46	2.8e-91	0.98	Protein coding	protein_coding	canonical	H0YE72	H0YE72_HUMAN
ENST00000536429	PRKDC	1.18	6	6.1	7.34	2.35	0.085	0.96	2.38	0.081	0.97	2.64	0.04	0.98	Protein coding	protein_coding	canonical	H0YG84	H0YG84_HUMAN
ENST00000529920	RPL8	45.61	104.47	267.19	152.86	1.2	1.2e-06	0.91	2.55	1.6e-39	0.99	1.75	6.4e-15	0.93	Protein coding	nonsense_mediated_decay	canonical	G3V1A1	G3V1A1_HUMAN
ENST00000552361	RPS26	237.55	562.45	466.91	736.26	1.24	2.4e-31	0.91	0.98	2.9e-18	0.68	1.63	3.8e-60	0.93	Protein coding	protein_coding	canonical	A0A024RB14	A0A024RB14_HUMAN
ENST00000552361	RPS26	237.55	562.45	466.91	736.26	1.24	2.4e-31	0.91	0.98	2.9e-18	0.68	1.63	3.8e-60	0.93	Protein coding	protein_coding	canonical	P62854	RS26_HUMAN
ENST00000562610	COMMD4	0.01	9.91	10	4.83	9.95	0.001	0.99	9.97	0.00098	1	8.92	0.035	0.98	Protein coding	nonsense_mediated_decay	canonical	H3BRX0	H3BRX0_HUMAN
ENST00000573985	EDC4	0.01	2.35	7.65	0.07	7.88	0.2	0.94	9.58	0.005	0.99	2.9	0.95	0.59	Protein coding	protein_coding	canonical	I3L0V0	I3L0V0_HUMAN
ENST00000583772	ICT1	0.01	0.01	5.5	0.01	0	0.99	0.58	9.1	0.022	0.99	0	1	0.59	Long noncoding	retained_intron	MISS	MISS	MISS
ENST00000373729	MRRF	6.13	7.52	4.79	17.02	0.3	0.72	0.59	-0.36	0.7	0.64	1.47	0.025	0.91	Protein coding	protein_coding	isoform	Q96E11-3	RRFM_HUMAN
ENST00000271373	MPC2	56.91	98.57	66.09	125.4	0.79	0.00081	0.63	0.22	0.41	0.64	1.14	3.1e-07	0.91	Protein coding	protein_coding	canonical	A0A024R8Z5	A0A024R8Z5_HUMAN
ENST00000271373	MPC2	56.91	98.57	66.09	125.4	0.79	0.00081	0.63	0.22	0.41	0.64	1.14	3.1e-07	0.91	Protein coding	protein_coding	canonical	O95563	MPC2_HUMAN
ENST00000393490	RPS26P8	11.11	26.07	39.15	32.55	1.23	0.014	0.91	1.82	5.8e-05	0.94	1.55	0.0011	0.92	Pseudogene	processed_pseudogene	MISS	MISS	MISS
ENST00000442181	METTL5	0.01	1.52	5.44	1.41	7.25	0.35	0.91	9.09	0.023	0.99	7.14	0.38	0.87	Protein coding	protein_coding	canonical	H7C0M7	H7C0M7_HUMAN
ENST00000411381	RNU6-516P	0.01	0.01	0.01	2128.79	0	1	0.58	0	1	0.63	17.7	0	1	Short noncoding	snRNA	MISS	MISS	MISS
ENST00000552914	MARS	6.19	17.86	9.42	16.89	1.53	0.018	0.91	0.61	0.43	0.66	1.45	0.027	0.91	Protein coding	protein_coding	canonical	H0YIP0	H0YIP0_HUMAN
ENST00000598355	TRIM28	8.33	48.03	11.89	23.71	2.53	4e-08	0.98	0.51	0.44	0.65	1.51	0.0065	0.92	Long noncoding	retained_intron	MISS	MISS	MISS
ENST00000394315	MRRF	0.01	0.01	5.3	0.01	0	1	0.58	9.05	0.025	0.99	0	1	0.59	Protein coding	protein_coding	isoform	Q96E11-2	RRFM_HUMAN
ENST00000482905	RPL21P120	0.41	2.24	7.42	2.36	2.46	0.34	0.91	4.19	0.013	0.99	2.54	0.32	0.91	Pseudogene	processed_pseudogene	MISS	MISS	MISS
ENST00000571874	ANAPC11	8.38	13.55	4.44	24.62	0.69	0.28	0.62	-0.92	0.29	0.66	1.55	0.0046	0.92	Protein coding	protein_coding	canonical	Q9NYG5	APC11_HUMAN
ENST00000462007	RPS20P35	8	37.12	511.73	58.59	2.22	8.7e-06	0.98	6	4.5e-140	1	2.87	7.2e-11	0.99	Pseudogene	processed_pseudogene	MISS	MISS	MISS
ENST00000448513	RP11-395B7.4	2.1	6.37	8.75	9.44	1.61	0.16	0.91	2.06	0.048	0.97	2.17	0.034	0.97	Long noncoding	antisense	MISS	MISS	MISS
ENST00000401798	RP11-592N21.1	2.41	5.32	42.25	4.46	1.14	0.33	0.88	4.13	1.2e-10	1	0.89	0.47	0.63	Pseudogene	pseudogene	MISS	MISS	MISS
ENST00000488775	ATP5J2	4.34	25.51	0.01	14.66	2.55	6.8e-05	0.98	-8.76	0.049	0.98	1.76	0.019	0.93	Protein coding	protein_coding	isoform	P56134-4	ATPK_HUMAN
ENST00000366240	AC140061.2	0.01	0.01	0.01	7858.33	0	1	0.58	0	1	0.63	19.58	0	1	Pseudogene	pseudogene	MISS	MISS	MISS
ENST00000409368	SUMO1	2.1	2.84	15.5	2.14	0.44	0.77	0.58	2.89	0.0011	0.99	0.03	0.98	0.59	Protein coding	protein_coding	canonical	B8ZZN6	B8ZZN6_HUMAN
ENST00000597960	FKBP8	0.45	0.08	0.09	11.04	-2.44	0.78	0.58	-2.29	0.79	0.63	4.61	0.0013	0.99	Protein coding	protein_coding	isoform	Q14318-2	FKBP8_HUMAN
ENST00000585806	TNNI3	7.2	18.42	16.07	18.91	1.36	0.028	0.91	1.16	0.07	0.92	1.39	0.023	0.91	Long noncoding	retained_intron	MISS	MISS	MISS
ENST00000559950	FAM96A	0.01	5.57	25.87	12.93	9.12	0.021	0.98	11.34	1.6e-08	1	10.34	0.00013	1	Protein coding	protein_coding	canonical	H0YKV4	H0YKV4_HUMAN
ENST00000514861	THOC3	9.93	15.99	13.42	22.05	0.69	0.24	0.62	0.44	0.48	0.65	1.15	0.033	0.91	Protein coding	protein_coding	canonical	D6REC9	D6REC9_HUMAN
ENST00000563859	TMEM62	0.01	1.91	4.46	1.69	7.58	0.27	0.91	8.8	0.046	0.98	7.4	0.31	0.91	Long noncoding	retained_intron	MISS	MISS	MISS
ENST00000467196	NOP56	5.08	18.1	9.59	21.39	1.83	0.0068	0.93	0.92	0.25	0.67	2.07	0.0013	0.98	Protein coding	nonsense_mediated_decay	canonical	H0YDU4	H0YDU4_HUMAN
ENST00000244711	MEA1	25.79	49	43.91	58.82	0.93	0.0073	0.64	0.77	0.03	0.67	1.19	0.0003	0.91	Protein coding	protein_coding	canonical	Q16626	MEA1_HUMAN
ENST00000518345	EIF3E	1.16	2.37	7.59	4.16	1.04	0.57	0.87	2.71	0.034	0.98	1.84	0.23	0.91	Protein coding	protein_coding	canonical	E5RIT4	E5RIT4_HUMAN
ENST00000532601	FTH1	23.95	49.55	148.31	113.58	1.05	0.0028	0.91	2.63	2.5e-23	1	2.25	2.2e-15	0.98	Protein coding	protein_coding	canonical	G3V1D1	G3V1D1_HUMAN
ENST00000544805	RNF10	0.01	4.65	0.01	1.28	8.86	0.04	0.98	0	1	0.63	7	0.41	0.87	Long noncoding	retained_intron	MISS	MISS	MISS
ENST00000594140	EGLN2	0.01	6.59	5.35	4.04	9.36	0.01	0.99	9.06	0.025	0.99	8.66	0.061	0.98	Protein coding	protein_coding	canonical	A0A0C4DGR4	A0A0C4DGR4_HUMAN
ENST00000464595	RPL24	5.4	13.05	42.05	22.81	1.27	0.08	0.9	2.96	2.4e-08	0.99	2.08	0.0009	0.98	Long noncoding	retained_intron	MISS	MISS	MISS
ENST00000476185	PPP1R35	4.45	8.7	12.72	11.61	0.97	0.26	0.63	1.51	0.049	0.92	1.38	0.08	0.91	Long noncoding	processed_transcript	MISS	MISS	MISS
ENST00000610057	RP11-290D2.6	450.93	1165.92	6285.08	1503.81	1.37	4.1e-73	0.91	3.8	0	1	1.74	4.7e-132	0.94	Long noncoding	antisense	MISS	MISS	MISS
ENST00000542811	ISCA1P1	0.01	0.01	21.8	0.01	0	0.99	0.58	11.09	2.8e-07	1	0	0.99	0.59	Pseudogene	processed_pseudogene	MISS	MISS	MISS
ENST00000435123	EEF1B2	9.1	26.69	70.51	30.88	1.55	0.0031	0.91	2.95	3.8e-13	1	1.76	0.0005	0.93	Protein coding	nonsense_mediated_decay	canonical	F8WF65	F8WF65_HUMAN
ENST00000589656	RPS15	34.56	119.98	250.78	161.55	1.8	1.9e-12	0.93	2.86	6.7e-42	1	2.23	4.8e-21	0.98	Protein coding	protein_coding	canonical	K7EQJ5	K7EQJ5_HUMAN
ENST00000464385	NRD1	0.33	0.01	12.44	0.01	-5.06	0.79	0.58	5.22	0.0004	1	-5.06	0.79	0.59	Long noncoding	processed_transcript	MISS	MISS	MISS
ENST00000228306	RPLP0	328.3	781.56	584.02	1045.39	1.25	2.6e-43	0.91	0.83	1.6e-17	0.68	1.67	1.7e-87	0.93	Protein coding	protein_coding	canonical	A0A024RBS2	A0A024RBS2_HUMAN
ENST00000228306	RPLP0	328.3	781.56	584.02	1045.39	1.25	2.6e-43	0.91	0.83	1.6e-17	0.68	1.67	1.7e-87	0.93	Protein coding	protein_coding	canonical	P05388	RLA0_HUMAN
ENST00000540232	TAF1D	0.57	3.79	1.29	5.82	2.73	0.16	0.96	1.18	0.68	0.83	3.35	0.046	0.98	Protein coding	nonsense_mediated_decay	canonical	H0YG36	H0YG36_HUMAN
ENST00000530191	EEF1D	2.43	8.15	0.01	18.99	1.75	0.088	0.92	-7.92	0.19	0.95	2.97	0.00023	0.99	Protein coding	protein_coding	canonical	E9PI39	E9PI39_HUMAN
ENST00000391815	JOSD2	0.88	8.35	7.56	4	3.24	0.015	0.99	3.1	0.024	0.99	2.18	0.2	0.95	Protein coding	protein_coding	canonical	A0A024R4G2	A0A024R4G2_HUMAN
ENST00000391815	JOSD2	0.88	8.35	7.56	4	3.24	0.015	0.99	3.1	0.024	0.99	2.18	0.2	0.95	Protein coding	protein_coding	canonical	Q8TAC2	JOS2_HUMAN
ENST00000589037	RPL27	13.51	35.66	29.78	36.62	1.4	0.0015	0.91	1.14	0.014	0.92	1.44	0.001	0.92	Protein coding	protein_coding	canonical	A0A024R1V4	A0A024R1V4_HUMAN
ENST00000589037	RPL27	13.51	35.66	29.78	36.62	1.4	0.0015	0.91	1.14	0.014	0.92	1.44	0.001	0.92	Protein coding	protein_coding	canonical	P61353	RL27_HUMAN
ENST00000569304	RAB11A	0.79	0.01	42.85	0.01	-6.3	0.58	0.81	5.76	1.6e-12	1	-6.3	0.58	0.81	Long noncoding	processed_transcript	MISS	MISS	MISS
ENST00000283006	CENPH	15.78	21.99	10.42	32.46	0.48	0.32	0.6	-0.6	0.3	0.66	1.04	0.017	0.91	Protein coding	protein_coding	canonical	Q9H3R5	CENPH_HUMAN
ENST00000508910	POLR2J3	0.01	2.89	6.36	6.48	8.18	0.13	0.95	9.31	0.012	0.99	9.34	0.011	0.99	Long noncoding	processed_transcript	MISS	MISS	MISS
ENST00000596080	CA11	0.01	2.03	6	1.37	7.67	0.24	0.94	9.23	0.016	0.99	7.1	0.39	0.87	Protein coding	protein_coding	canonical	M0QXK8	M0QXK8_HUMAN
ENST00000579618	SNRPD1	7.96	33.03	96.99	36.68	2.05	6.6e-05	0.98	3.61	7.6e-21	1	2.2	1.1e-05	0.98	Protein coding	protein_coding	canonical	J3QLR7	J3QLR7_HUMAN
ENST00000503407	ACSL1	2.83	7.04	4.68	12	1.32	0.2	0.9	0.73	0.53	0.65	2.08	0.018	0.97	Protein coding	protein_coding	canonical	H0Y9U7	H0Y9U7_HUMAN
ENST00000262890	PAFAH1B3	2.14	7.98	3.39	13.15	1.9	0.075	0.92	0.66	0.63	0.65	2.62	0.0046	0.99	Protein coding	protein_coding	canonical	A0A024R0L6	A0A024R0L6_HUMAN
ENST00000262890	PAFAH1B3	2.14	7.98	3.39	13.15	1.9	0.075	0.92	0.66	0.63	0.65	2.62	0.0046	0.99	Protein coding	protein_coding	canonical	Q15102	PA1B3_HUMAN
ENST00000575848	PAM16	0.01	0.66	4.56	0.93	6.05	0.63	0.81	8.83	0.042	0.98	6.54	0.52	0.81	Protein coding	protein_coding	canonical	I3L0X9	I3L0X9_HUMAN
ENST00000361575	RPL39	1431.55	4939.56	9639.15	8230.82	1.79	0	0.93	2.75	0	1	2.52	0	0.98	Protein coding	protein_coding	canonical	P62891	RL39_HUMAN
ENST00000593084	AATF	0.07	0.79	5.57	0.01	3.53	0.62	0.81	6.35	0.024	0.99	-2.77	0.95	0.59	Protein coding	protein_coding	canonical	A0A087WTH8	A0A087WTH8_HUMAN
ENST00000459882	RPS18	4.69	12.43	18.1	13.87	1.41	0.066	0.91	1.95	0.0048	0.94	1.56	0.035	0.91	Long noncoding	processed_transcript	MISS	MISS	MISS
ENST00000384793	RNU6-33P	109.91	1250.22	0.72	2319.44	3.51	1.2e-245	1	-7.25	1.7e-32	1	4.4	0	1	Short noncoding	snRNA	MISS	MISS	MISS
ENST00000470450	CCT8	2.57	8.72	14.97	13.74	1.76	0.075	0.92	2.54	0.0028	0.98	2.42	0.0055	0.98	Long noncoding	processed_transcript	MISS	MISS	MISS
ENST00000529056	EHBP1L1	0.01	0.01	4.67	2.75	0	1	0.58	8.87	0.039	0.98	8.1	0.15	0.95	Long noncoding	processed_transcript	MISS	MISS	MISS
ENST00000366221	AL645728.1	0.66	0.69	11.4	2.61	0.07	0.98	0.58	4.11	0.0015	1	1.98	0.35	0.87	Protein coding	protein_coding	MISS	MISS	MISS
ENST00000483684	COMMD3	0.01	0.04	10.28	1.8	2.03	0.97	0.58	10.01	0.00081	1	7.5	0.29	0.91	Long noncoding	processed_transcript	MISS	MISS	MISS
ENST00000555074	RP11-298I3.5	3.89	4.97	19.9	7.95	0.36	0.73	0.59	2.36	0.00085	0.98	1.03	0.26	0.9	Protein coding	protein_coding	canonical	G3V2T6	G3V2T6_HUMAN
ENST00000301587	ATP5H	133.92	225.2	320.95	299.19	0.75	1.3e-06	0.63	1.26	6.2e-19	0.92	1.16	9.6e-16	0.91	Protein coding	protein_coding	canonical	O75947	ATP5H_HUMAN
ENST00000608951	COQ4	6.42	15.28	12.18	20.36	1.25	0.06	0.9	0.92	0.19	0.67	1.67	0.007	0.93	Protein coding	protein_coding	canonical	V9GY32	V9GY32_HUMAN
ENST00000501515	RIMS2	0.19	0.26	5.16	2.85	0.49	0.95	0.58	4.78	0.039	0.98	3.92	0.18	0.95	Long noncoding	processed_transcript	MISS	MISS	MISS
ENST00000588606	SMIM22	55.91	104.83	130.65	128.17	0.91	0.00011	0.64	1.23	3.2e-08	0.92	1.2	7.4e-08	0.91	Protein coding	protein_coding	isoform	K7EJ46-3	SIM22_HUMAN
ENST00000522407	ENY2	0.95	4.67	10.96	4.21	2.29	0.14	0.95	3.52	0.0033	0.99	2.14	0.19	0.95	Long noncoding	processed_transcript	MISS	MISS	MISS
ENST00000407693	PTGR1	5.11	12.57	2.3	17.24	1.3	0.081	0.9	-1.15	0.34	0.9	1.76	0.01	0.93	Protein coding	protein_coding	canonical	Q14914	PTGR1_HUMAN
ENST00000411646	LINC00493	18.31	53.11	56.29	64.78	1.54	3e-05	0.91	1.62	8e-06	0.94	1.82	1.9e-07	0.94	Long noncoding	lincRNA	MISS	MISS	MISS
ENST00000238688	SLIRP	2.21	10.37	13.68	12.05	2.23	0.023	0.97	2.63	0.0037	0.99	2.45	0.0091	0.98	Protein coding	protein_coding	isoform	Q9GZT3-2	SLIRP_HUMAN
ENST00000461125	ACTL6A	0.93	4.03	9.77	0.12	2.12	0.2	0.95	3.4	0.0066	0.99	-2.95	0.59	0.81	Long noncoding	retained_intron	MISS	MISS	MISS
ENST00000465387	RPL22	92.64	197.4	657.73	304.51	1.09	5.4e-10	0.91	2.83	4.9e-106	1	1.72	1.2e-27	0.93	Protein coding	protein_coding	canonical	K7ELC4	K7ELC4_HUMAN
ENST00000552128	TSPAN8	12.44	37.52	32.79	47.65	1.59	0.00034	0.93	1.4	0.0024	0.92	1.94	3.5e-06	0.93	Protein coding	protein_coding	MISS	MISS	MISS
ENST00000308302	GOLT1A	16.76	29.41	35.94	43.86	0.81	0.064	0.63	1.1	0.0082	0.92	1.39	0.00045	0.92	Protein coding	protein_coding	canonical	Q6ZVE7	GOT1A_HUMAN
ENST00000236273	SYF2	27.67	46.72	22.81	55.8	0.76	0.028	0.63	-0.28	0.5	0.64	1.01	0.002	0.91	Protein coding	protein_coding	canonical	O95926	SYF2_HUMAN
ENST00000526838	EEF1D	125.02	306.81	309.98	409.07	1.3	7.1e-19	0.91	1.31	2.3e-19	0.92	1.71	2.1e-36	0.93	Protein coding	protein_coding	isoform	P29692-4	EF1D_HUMAN
ENST00000498747	CDC123	0.01	0.37	16.51	0.01	5.22	0.77	0.58	10.69	1.1e-05	1	0	1	0.59	Long noncoding	processed_transcript	MISS	MISS	MISS
ENST00000011691	SS18L2	19.07	31.78	28.6	38.76	0.74	0.076	0.63	0.59	0.17	0.67	1.02	0.0096	0.91	Protein coding	protein_coding	canonical	A0A024R2Q8	A0A024R2Q8_HUMAN
ENST00000011691	SS18L2	19.07	31.78	28.6	38.76	0.74	0.076	0.63	0.59	0.17	0.67	1.02	0.0096	0.91	Protein coding	protein_coding	canonical	Q9UHA2	S18L2_HUMAN
ENST00000554507	KTN1	0.27	7.36	0.01	7.04	4.76	0.01	0.99	-4.77	0.83	0.63	4.69	0.013	0.99	Protein coding	protein_coding	canonical	G3V4Y7	G3V4Y7_HUMAN
ENST00000391753	RPS9	76.15	303.85	271.42	452.96	2	1.6e-33	0.98	1.83	4.9e-27	0.94	2.57	1.7e-66	0.98	Protein coding	protein_coding	canonical	A0A024R4M0	A0A024R4M0_HUMAN
ENST00000391753	RPS9	76.15	303.85	271.42	452.96	2	1.6e-33	0.98	1.83	4.9e-27	0.94	2.57	1.7e-66	0.98	Protein coding	protein_coding	canonical	P46781	RS9_HUMAN
ENST00000368024	TSTD1	15.99	48.44	47.54	55.38	1.6	4.2e-05	0.93	1.57	6.1e-05	0.93	1.79	2e-06	0.93	Protein coding	protein_coding	isoform	Q8NFU3-2	TSTD1_HUMAN
ENST00000368720	S100A6	0.01	4.27	0.01	5.57	8.74	0.052	0.98	0	1	0.63	9.12	0.021	0.98	Protein coding	protein_coding	canonical	P06703	S10A6_HUMAN
ENST00000547157	NDUFA12	1.65	6.65	13.38	17.33	2.01	0.096	0.97	3.02	0.0021	0.99	3.39	0.00019	1	Protein coding	protein_coding	canonical	F8VXI1	F8VXI1_HUMAN
ENST00000441789	NOL5BP	0.63	0.96	6.85	1.51	0.61	0.84	0.58	3.44	0.026	0.99	1.26	0.63	0.81	Pseudogene	processed_pseudogene	MISS	MISS	MISS
ENST00000274137	NDUFS6	38.07	82.01	70.38	89.34	1.11	5.4e-05	0.91	0.89	0.0019	0.68	1.23	4.5e-06	0.91	Protein coding	protein_coding	canonical	O75380	NDUS6_HUMAN
ENST00000274137	NDUFS6	38.07	82.01	70.38	89.34	1.11	5.4e-05	0.91	0.89	0.0019	0.68	1.23	4.5e-06	0.91	Protein coding	protein_coding	canonical	Q6IBC4	Q6IBC4_HUMAN
ENST00000563465	NUP93	0.01	8.17	16.97	17.62	9.67	0.0035	0.99	10.73	7.8e-06	1	10.78	5e-06	1	Long noncoding	retained_intron	MISS	MISS	MISS
ENST00000432071	VAMP8	0.01	3.58	10.29	0.01	8.48	0.084	0.97	10.01	0.0008	1	0	1	0.59	Protein coding	protein_coding	canonical	C9JXZ5	C9JXZ5_HUMAN
ENST00000330964	RPS27L	5.49	12.53	4.08	21.07	1.19	0.1	0.9	-0.43	0.67	0.64	1.94	0.0023	0.93	Protein coding	protein_coding	canonical	Q71UM5	RS27L_HUMAN
ENST00000517619	SPIDR	2.98	9.03	0.84	14.15	1.6	0.09	0.92	-1.82	0.33	0.91	2.25	0.0068	0.98	Protein coding	protein_coding	MISS	MISS	MISS
ENST00000409737	WBP1	0.01	5.84	6.53	2.09	9.19	0.017	0.98	9.35	0.011	0.99	7.71	0.24	0.94	Protein coding	protein_coding	canonical	B8ZZ95	B8ZZ95_HUMAN
ENST00000504937	TP53	0.58	0.01	13.6	3.6	-5.85	0.67	0.81	4.56	0.0003	1	2.64	0.18	0.96	Long noncoding	retained_intron	MISS	MISS	MISS
ENST00000306869	DCXR	30.94	67.12	22.29	54.06	1.12	0.00024	0.91	-0.47	0.24	0.65	0.81	0.012	0.65	Protein coding	protein_coding	canonical	Q7Z4W1	DCXR_HUMAN
ENST00000504016	SUB1	1.34	1.73	9.61	2.7	0.37	0.85	0.58	2.84	0.013	0.99	1.01	0.55	0.87	Long noncoding	processed_transcript	MISS	MISS	MISS
ENST00000507727	ALG14	0.01	8.27	0.01	11.07	9.69	0.0032	0.99	0	1	0.63	10.11	0.00047	1	Long noncoding	processed_transcript	MISS	MISS	MISS
ENST00000547864	C12orf10	2.23	4.86	1.71	10.09	1.12	0.36	0.88	-0.39	0.82	0.63	2.18	0.027	0.97	Protein coding	protein_coding	canonical	H3BPH3	H3BPH3_HUMAN
ENST00000309470	CSK	0.73	10.83	7.44	8.55	3.9	0.0024	0.99	3.36	0.021	0.99	3.56	0.01	0.99	Protein coding	protein_coding	canonical	B2R6Q4	B2R6Q4_HUMAN
ENST00000309470	CSK	0.73	10.83	7.44	8.55	3.9	0.0024	0.99	3.36	0.021	0.99	3.56	0.01	0.99	Protein coding	protein_coding	canonical	P41240	CSK_HUMAN
ENST00000372994	C9orf16	52.66	226.41	387.31	336.82	2.1	4.8e-27	0.98	2.88	2.7e-64	1	2.68	4.7e-52	0.99	Protein coding	protein_coding	canonical	Q9BUW7	CI016_HUMAN
ENST00000547191	RPLP0	1.22	3.32	4.61	8.5	1.44	0.38	0.88	1.92	0.19	0.92	2.8	0.021	0.99	Protein coding	protein_coding	canonical	F8VPE8	F8VPE8_HUMAN
ENST00000598872	RPL35P5	0.27	2.41	16.55	0.01	3.18	0.27	0.94	5.96	2.1e-05	1	-4.74	0.83	0.59	Pseudogene	processed_pseudogene	MISS	MISS	MISS
ENST00000496904	NDUFB5	26.06	35.65	54.13	58.79	0.45	0.23	0.61	1.06	0.0017	0.92	1.17	0.00035	0.91	Long noncoding	processed_transcript	MISS	MISS	MISS
ENST00000463575	DAP3	0.01	2.33	1.62	6.01	7.87	0.2	0.94	7.34	0.33	0.92	9.23	0.016	0.99	Protein coding	protein_coding	canonical	V9GY11	V9GY11_HUMAN
ENST00000396063	GTF2A2	7.45	19.5	2.99	24.94	1.39	0.021	0.91	-1.32	0.19	0.91	1.74	0.002	0.93	Protein coding	protein_coding	canonical	A0A024R5Z5	A0A024R5Z5_HUMAN
ENST00000396063	GTF2A2	7.45	19.5	2.99	24.94	1.39	0.021	0.91	-1.32	0.19	0.91	1.74	0.002	0.93	Protein coding	protein_coding	canonical	P52657	T2AG_HUMAN
ENST00000372480	NTMT1	5.66	11.87	11.01	15.37	1.07	0.15	0.9	0.96	0.2	0.67	1.44	0.036	0.91	Protein coding	protein_coding	canonical	A0A024R8E4	A0A024R8E4_HUMAN
ENST00000372480	NTMT1	5.66	11.87	11.01	15.37	1.07	0.15	0.9	0.96	0.2	0.67	1.44	0.036	0.91	Protein coding	protein_coding	canonical	Q9BV86	NTM1A_HUMAN
ENST00000529435	TAF1D	12.97	15.62	15.39	26.77	0.27	0.63	0.59	0.25	0.66	0.63	1.05	0.029	0.91	Long noncoding	retained_intron	MISS	MISS	MISS
ENST00000527411	EPB41L2	8.41	25.86	4.72	32.6	1.62	0.0027	0.93	-0.84	0.33	0.66	1.96	0.00012	0.93	Protein coding	protein_coding	canonical	E9PHY5	E9PHY5_HUMAN
ENST00000576579	SAT2	1.14	5.35	8.28	2.23	2.24	0.12	0.96	2.87	0.022	0.99	0.97	0.61	0.62	Long noncoding	retained_intron	MISS	MISS	MISS
ENST00000374704	CCNY	0.01	0.01	0.02	4.94	0.09	1	0.58	0.4	1	0.63	8.55	0.033	0.98	Protein coding	protein_coding	canonical	Q8ND76	CCNY_HUMAN
ENST00000532400	EEF1D	40.73	107.29	178.64	129.79	1.4	2.9e-08	0.91	2.13	5.3e-22	0.98	1.67	3.3e-12	0.93	Protein coding	protein_coding	canonical	E9PJD0	E9PJD0_HUMAN
ENST00000383975	RNU1-11P	0.01	6.45	9.56	16.79	9.33	0.011	0.99	9.9	0.0013	0.99	10.71	8.8e-06	1	Short noncoding	snRNA	MISS	MISS	MISS
ENST00000266610	RPL14P1	52.74	139.31	61.45	236.4	1.4	2.3e-10	0.91	0.22	0.42	0.64	2.16	3.9e-29	0.98	Pseudogene	processed_pseudogene	MISS	MISS	MISS
ENST00000428527	TTC27	0.01	1.17	4.7	1.76	6.87	0.44	0.87	8.88	0.039	0.98	7.46	0.29	0.91	Protein coding	nonsense_mediated_decay	canonical	H7C178	H7C178_HUMAN
ENST00000543164	MRPL51	4.31	9.24	9.14	12.51	1.1	0.19	0.89	1.09	0.2	0.91	1.54	0.049	0.91	Long noncoding	processed_transcript	MISS	MISS	MISS
ENST00000457497	AC016708.2	20.94	65.34	205.55	87.26	1.64	1.2e-06	0.93	3.3	1.5e-39	1	2.06	5.1e-11	0.98	Pseudogene	processed_pseudogene	MISS	MISS	MISS
ENST00000391491	RPL15P3	98.26	235.38	675.43	302.61	1.26	2.8e-14	0.91	2.78	5.7e-107	1	1.62	1.7e-25	0.93	Pseudogene	processed_pseudogene	MISS	MISS	MISS
ENST00000463947	NT5DC2	1.28	2.19	14.8	6.71	0.77	0.67	0.58	3.53	0.0005	1	2.39	0.064	0.97	Protein coding	protein_coding	canonical	H7C519	H7C519_HUMAN
ENST00000537495	AC073610.5	0.75	0.01	8.06	0.01	-6.24	0.59	0.81	3.42	0.015	0.99	-6.24	0.59	0.81	Protein coding	protein_coding	canonical	H0YGG7	H0YGG7_HUMAN
ENST00000360830	RPS24	95.04	322.53	416.08	447.39	1.76	3.1e-30	0.93	2.13	4e-49	0.98	2.24	7.4e-56	0.98	Protein coding	protein_coding	isoform	P62847-2	RS24_HUMAN
ENST00000534182	ARCN1	3.2	7.18	5.26	10.97	1.17	0.24	0.89	0.72	0.51	0.66	1.78	0.042	0.93	Protein coding	protein_coding	canonical	E9PK34	E9PK34_HUMAN
ENST00000413888	RPL4P5	3.44	6.51	22.95	9.46	0.92	0.35	0.62	2.74	9.2e-05	0.99	1.46	0.1	0.91	Pseudogene	processed_pseudogene	MISS	MISS	MISS
ENST00000392568	NUDT14	20.73	40.62	29.5	41.92	0.97	0.011	0.64	0.51	0.22	0.65	1.02	0.0074	0.91	Protein coding	protein_coding	canonical	O95848	NUD14_HUMAN
ENST00000393183	NME1-NME2	159.8	444.19	1229.25	798.96	1.48	4.3e-32	0.92	2.94	6.5e-205	1	2.32	5.1e-103	0.98	Protein coding	protein_coding	MISS	MISS	MISS
ENST00000581523	MSI2	1.74	5.55	4.92	8.61	1.67	0.18	0.91	1.5	0.25	0.91	2.31	0.036	0.97	Long noncoding	processed_transcript	MISS	MISS	MISS
ENST00000384278	RNU1-2	12.54	31.42	38.51	106.56	1.33	0.0043	0.91	1.62	0.00024	0.94	3.09	5.4e-20	1	Short noncoding	snRNA	MISS	MISS	MISS
ENST00000246747	ARL2	17.51	33.17	15.94	40.32	0.92	0.028	0.63	-0.14	0.79	0.63	1.2	0.0026	0.91	Protein coding	protein_coding	canonical	P36404	ARL2_HUMAN
ENST00000246747	ARL2	17.51	33.17	15.94	40.32	0.92	0.028	0.63	-0.14	0.79	0.63	1.2	0.0026	0.91	Protein coding	protein_coding	canonical	Q53YD8	Q53YD8_HUMAN
ENST00000589348	AP1M2	0.38	4.78	9.15	9.02	3.64	0.068	0.98	4.58	0.0039	0.99	4.56	0.0043	0.99	Protein coding	protein_coding	canonical	K7EK69	K7EK69_HUMAN
ENST00000448483	MRPS10P1	29.19	95.37	0.79	0.01	1.71	1.4e-09	0.93	-5.2	1.6e-08	1	-11.51	1.6e-09	1	Pseudogene	processed_pseudogene	MISS	MISS	MISS
ENST00000553986	DHRS7	0.01	0.01	5.9	0.01	0	1	0.58	9.2	0.017	0.99	0	1	0.59	Long noncoding	processed_transcript	MISS	MISS	MISS
ENST00000595020	ATP5L	1.54	3.92	12.11	6.1	1.35	0.35	0.88	2.97	0.0039	0.99	1.98	0.12	0.92	Long noncoding	processed_transcript	MISS	MISS	MISS
ENST00000474815	COMMD7	0.17	0.17	4.97	0.01	-0.03	1	0.58	4.85	0.043	0.98	-4.11	0.89	0.59	Protein coding	protein_coding	canonical	V9GY66	V9GY66_HUMAN
ENST00000435275	RPS24	992.02	2958.37	4035.18	4460.67	1.58	1.4e-224	0.93	2.02	0	0.98	2.17	0	0.98	Protein coding	protein_coding	canonical	E7ETK0	E7ETK0_HUMAN
ENST00000579213	RP11-563H6.1	0.01	4.37	12.41	10.89	8.77	0.048	0.98	10.28	0.00018	1	10.09	0.00053	0.99	Pseudogene	processed_pseudogene	MISS	MISS	MISS
ENST00000530192	RNASEH2C	0.68	7.96	14.12	9.01	3.55	0.014	0.99	4.37	0.00027	1	3.73	0.0072	0.99	Long noncoding	retained_intron	MISS	MISS	MISS
ENST00000433655	CTSD	0.01	0.02	6.52	0.01	0.77	0.99	0.58	9.35	0.011	0.99	0	1	0.59	Protein coding	nonsense_mediated_decay	canonical	F8WD96	F8WD96_HUMAN
ENST00000517671	NPM1	431.81	642.76	364.59	864.55	0.57	1.1e-10	0.61	-0.24	0.017	0.64	1	7.4e-34	0.91	Protein coding	protein_coding	canonical	P06748	NPM_HUMAN
ENST00000372099	GTF3C5	0.01	14.66	11.1	12.2	10.52	3.9e-05	1	10.12	0.00046	1	10.25	0.00021	1	Protein coding	protein_coding	MISS	MISS	MISS
ENST00000496382	EIF4A2	0.01	0.01	42.48	0.01	0	1	0.58	12.05	1.6e-13	1	0	1	0.59	Long noncoding	retained_intron	MISS	MISS	MISS
ENST00000383404	CLIC1	8.12	21.56	26.67	23.39	1.41	0.014	0.91	1.72	0.0015	0.94	1.53	0.0065	0.92	Protein coding	protein_coding	canonical	O00299	CLIC1_HUMAN
ENST00000383404	CLIC1	8.12	21.56	26.67	23.39	1.41	0.014	0.91	1.72	0.0015	0.94	1.53	0.0065	0.92	Protein coding	protein_coding	canonical	Q5SRT3	Q5SRT3_HUMAN
ENST00000457955	RP11-452F19.3	0.01	0.83	4.69	0.01	6.37	0.56	0.81	8.87	0.039	0.98	0	1	0.59	Long noncoding	lincRNA	MISS	MISS	MISS
ENST00000404276	CHEK2	0.01	4.7	0.01	4.61	8.88	0.039	0.98	0	1	0.63	8.85	0.041	0.98	Protein coding	protein_coding	canonical	O96017	CHK2_HUMAN
ENST00000562233	COX5A	1.47	7.46	4.1	9.9	2.35	0.051	0.97	1.49	0.3	0.9	2.76	0.013	0.99	Protein coding	protein_coding	canonical	H3BRI0	H3BRI0_HUMAN
ENST00000513539	HEXB	2.24	5.45	11.54	3.63	1.28	0.28	0.89	2.36	0.013	0.98	0.7	0.6	0.62	Long noncoding	processed_transcript	MISS	MISS	MISS
ENST00000565022	PYCARD	3.26	8.39	20.59	11.33	1.37	0.15	0.9	2.66	0.00028	0.99	1.8	0.037	0.93	Long noncoding	retained_intron	MISS	MISS	MISS
ENST00000552326	MRPL42	13.45	12.22	34.18	17.85	-0.14	0.81	0.58	1.35	0.0026	0.92	0.41	0.44	0.61	Long noncoding	processed_transcript	MISS	MISS	MISS
ENST00000364729	SNORA71A	40.99	89.85	0.01	0.01	1.13	1.7e-05	0.91	-12	4.6e-13	1	-12	4.6e-13	1	Short noncoding	snoRNA	MISS	MISS	MISS
ENST00000533178	MUTYH	0.01	0.01	1.19	5.06	0	1	0.58	6.89	0.44	0.88	8.98	0.03	0.98	Protein coding	nonsense_mediated_decay	canonical	H0YER6	H0YER6_HUMAN
ENST00000448361	COMMD3	10.1	16.22	10.28	21.95	0.68	0.24	0.62	0.03	0.97	0.63	1.12	0.038	0.91	Protein coding	protein_coding	canonical	H0Y4E5	H0Y4E5_HUMAN
ENST00000529007	EEF1D	70.32	275.26	463.46	409.85	1.97	5.5e-30	0.93	2.72	3.1e-72	1	2.54	1.5e-59	0.98	Protein coding	nonsense_mediated_decay	canonical	E9PMW7	E9PMW7_HUMAN
ENST00000393877	TMEM134	0.01	0.41	0.01	5.04	5.36	0.76	0.58	0.57	1	0.63	8.97	0.031	0.98	Protein coding	protein_coding	isoform	Q9H6X4-2	TM134_HUMAN
ENST00000261700	C14orf166	69.7	125.59	66.8	170.7	0.85	5.9e-05	0.64	-0.06	0.8	0.63	1.29	4.1e-11	0.92	Protein coding	protein_coding	canonical	Q549M8	Q549M8_HUMAN
ENST00000261700	C14orf166	69.7	125.59	66.8	170.7	0.85	5.9e-05	0.64	-0.06	0.8	0.63	1.29	4.1e-11	0.92	Protein coding	protein_coding	canonical	Q9Y224	CN166_HUMAN
ENST00000494984	QARS	1.97	7.19	52.49	16.99	1.87	0.096	0.92	4.74	5.8e-14	1	3.11	0.00039	1	Long noncoding	retained_intron	MISS	MISS	MISS
ENST00000400448	HNRNPA1P7	6.48	11.91	45.88	21.63	0.88	0.22	0.63	2.82	1.2e-08	0.99	1.74	0.0041	0.93	Pseudogene	processed_pseudogene	MISS	MISS	MISS
ENST00000509736	RPS3A	3.06	37	180.91	59.02	3.6	1.2e-08	1	5.89	5.6e-50	1	4.27	1e-14	1	Protein coding	protein_coding	canonical	D6R9B6	D6R9B6_HUMAN
ENST00000600659	RPS28	203.67	541.32	775.13	808.09	1.41	2.4e-36	0.91	1.93	3e-79	0.94	1.99	6.5e-86	0.94	Protein coding	protein_coding	canonical	B2R4R9	B2R4R9_HUMAN
ENST00000600659	RPS28	203.67	541.32	775.13	808.09	1.41	2.4e-36	0.91	1.93	3e-79	0.94	1.99	6.5e-86	0.94	Protein coding	protein_coding	canonical	P62857	RS28_HUMAN
ENST00000596304	UBA52	2.73	6.22	12.81	7.71	1.19	0.27	0.89	2.23	0.011	0.98	1.5	0.14	0.9	Protein coding	protein_coding	canonical	P62987	RL40_HUMAN
ENST00000596304	UBA52	2.73	6.22	12.81	7.71	1.19	0.27	0.89	2.23	0.011	0.98	1.5	0.14	0.9	Protein coding	protein_coding	canonical	Q3MIH3	Q3MIH3_HUMAN
ENST00000464601	MCCC1	0.01	5.73	7.66	4.5	9.16	0.019	0.98	9.58	0.005	0.99	8.81	0.044	0.98	Long noncoding	retained_intron	MISS	MISS	MISS
ENST00000605832	RPS9	5.93	29.85	24.65	24.67	2.33	4.2e-05	0.98	2.06	0.0006	0.98	2.06	0.00059	0.98	Protein coding	nonsense_mediated_decay	canonical	B5MCT8	B5MCT8_HUMAN
ENST00000374293	GNG10	7.75	10.69	8.85	18.89	0.46	0.51	0.6	0.19	0.79	0.63	1.29	0.032	0.91	Protein coding	protein_coding	canonical	A0A024R156	A0A024R156_HUMAN
ENST00000374293	GNG10	7.75	10.69	8.85	18.89	0.46	0.51	0.6	0.19	0.79	0.63	1.29	0.032	0.91	Protein coding	protein_coding	canonical	P50151	GBG10_HUMAN
ENST00000421293	TP53TG1	4.16	11.23	24.9	12.76	1.43	0.077	0.91	2.58	7.6e-05	0.99	1.62	0.039	0.93	Long noncoding	lincRNA	MISS	MISS	MISS
ENST00000382289	KANK1	0.09	1.13	7.49	15.05	3.69	0.5	0.87	6.42	0.0067	0.99	7.43	3.7e-05	1	Protein coding	protein_coding	canonical	Q5W0W3	Q5W0W3_HUMAN
ENST00000007516	NDUFAB1	121.34	203.02	176.31	248.1	0.74	5.3e-06	0.63	0.54	0.0014	0.66	1.03	2.9e-11	0.91	Protein coding	protein_coding	canonical	O14561	ACPM_HUMAN
ENST00000515262	HSPA4L	0.11	0.24	5.65	0.66	1.09	0.92	0.58	5.63	0.025	0.99	2.54	0.7	0.81	Long noncoding	processed_transcript	MISS	MISS	MISS
ENST00000312990	CDK4	67.05	109.68	118.33	135.95	0.71	0.0013	0.63	0.82	0.00016	0.68	1.02	1.1e-06	0.91	Protein coding	protein_coding	canonical	Q96BE9	Q96BE9_HUMAN
ENST00000379530	TMEM14B	7.05	13.55	10.91	22.17	0.94	0.16	0.63	0.63	0.38	0.66	1.65	0.0051	0.93	Protein coding	protein_coding	isoform	Q9NUH8-2	TM14B_HUMAN
ENST00000467414	MUC12	0.01	8.55	1.02	3.12	9.74	0.0027	0.99	6.67	0.49	0.88	8.29	0.12	0.96	Long noncoding	processed_transcript	MISS	MISS	MISS
ENST00000461365	JTB	10.43	17.56	8.1	35.81	0.75	0.18	0.63	-0.37	0.6	0.64	1.78	0.00015	0.93	Long noncoding	processed_transcript	MISS	MISS	MISS
ENST00000565075	RAB11A	6.77	12.75	24.42	5.09	0.91	0.19	0.63	1.85	0.0014	0.94	-0.41	0.64	0.6	Protein coding	protein_coding	canonical	H3BSC1	H3BSC1_HUMAN
ENST00000571178	PAM16	1.22	5.49	11.88	9.55	2.17	0.12	0.96	3.28	0.0028	0.99	2.97	0.011	0.99	Protein coding	nonsense_mediated_decay	canonical	I3L3G8	I3L3G8_HUMAN
ENST00000439590	RPL38	458.47	1546	2250.13	2545.02	1.75	2e-137	0.93	2.3	1e-282	0.98	2.47	0	0.98	Protein coding	protein_coding	canonical	A0A024R8P8	A0A024R8P8_HUMAN
ENST00000439590	RPL38	458.47	1546	2250.13	2545.02	1.75	2e-137	0.93	2.3	1e-282	0.98	2.47	0	0.98	Protein coding	protein_coding	canonical	P63173	RL38_HUMAN
ENST00000295955	RPL9	890.18	2961.69	4415.28	4511.83	1.73	1.9e-257	0.93	2.31	0	0.98	2.34	0	0.98	Protein coding	protein_coding	canonical	P32969	RL9_HUMAN
ENST00000295955	RPL9	890.18	2961.69	4415.28	4511.83	1.73	1.9e-257	0.93	2.31	0	0.98	2.34	0	0.98	Protein coding	protein_coding	canonical	Q53Z07	Q53Z07_HUMAN
ENST00000573025	RPS25	1.16	5.75	18.25	9.57	2.31	0.097	0.96	3.97	4.7e-05	1	3.04	0.01	0.99	Protein coding	nonsense_mediated_decay	canonical	E9PQK3	E9PQK3_HUMAN
ENST00000461136	KRTCAP2	0.01	0.01	15.53	0.01	0	1	0.58	10.6	2.1e-05	1	0	1	0.59	Long noncoding	processed_transcript	MISS	MISS	MISS
ENST00000550645	RPL18	60.11	205.32	366.68	159.61	1.77	6.2e-20	0.93	2.61	5.7e-55	1	1.41	9.3e-12	0.92	Protein coding	protein_coding	canonical	F8VYV2	F8VYV2_HUMAN
ENST00000438977	RPS6KA1	0.01	0.62	5.77	3.65	5.94	0.65	0.81	9.17	0.018	0.99	8.51	0.08	0.97	Protein coding	protein_coding	canonical	Q5SVM7	Q5SVM7_HUMAN
ENST00000599561	RPS11	18.09	61.53	166.08	77.92	1.77	6.9e-07	0.93	3.2	2.2e-31	1	2.11	3.1e-10	0.98	Protein coding	protein_coding	canonical	M0R1H6	M0R1H6_HUMAN
ENST00000604922	SH3D19	19.19	58.19	235.33	83.06	1.6	6.8e-06	0.93	3.62	9.5e-49	1	2.11	7.3e-11	0.98	Long noncoding	processed_transcript	MISS	MISS	MISS
ENST00000573815	KIF1C	10.52	21.35	36.31	37.59	1.02	0.057	0.9	1.79	0.00013	0.94	1.84	7.3e-05	0.93	Long noncoding	processed_transcript	MISS	MISS	MISS
ENST00000364738	RNU4-42P	0.01	0.01	9.83	0.01	0	1	0.58	9.94	0.0011	0.99	0	1	0.59	Short noncoding	snRNA	MISS	MISS	MISS
ENST00000245857	RPL23	98.43	343	825.3	605.31	1.8	5.8e-33	0.93	3.07	5.8e-144	1	2.62	4.2e-90	0.99	Protein coding	protein_coding	canonical	J3KTJ3	J3KTJ3_HUMAN
ENST00000584906	RPL26	18.14	52.63	354.63	75.16	1.54	3.3e-05	0.91	4.29	2e-82	1	2.05	1.3e-09	0.98	Protein coding	nonsense_mediated_decay	canonical	J3KSS0	J3KSS0_HUMAN
ENST00000598027	AP2S1	1.37	8.91	0.01	6.76	2.71	0.02	0.99	-7.09	0.39	0.88	2.31	0.068	0.97	Long noncoding	retained_intron	MISS	MISS	MISS
ENST00000403721	MTIF2	0.01	0.51	5.67	2.5	5.66	0.7	0.81	9.15	0.02	0.99	7.97	0.18	0.95	Protein coding	protein_coding	canonical	P46199	IF2M_HUMAN
ENST00000522551	CTC-575D19.1	8.91	25.93	154.76	29.87	1.54	0.0038	0.91	4.12	8.7e-36	1	1.75	0.00067	0.93	Pseudogene	processed_pseudogene	MISS	MISS	MISS
ENST00000464579	ANKRD10	0.01	0.01	3.34	128.01	0	1	0.58	8.38	0.099	0.97	13.64	2.9e-39	1	Long noncoding	processed_transcript	MISS	MISS	MISS
ENST00000317479	PXMP2	27.51	38.73	23.44	57.68	0.49	0.17	0.61	-0.23	0.57	0.64	1.07	0.001	0.91	Protein coding	protein_coding	canonical	Q9NR77	PXMP2_HUMAN
ENST00000524628	BANF1	9.4	51.41	53.47	75.45	2.45	2.3e-08	0.98	2.51	7.7e-09	0.98	3.01	3.4e-14	1	Long noncoding	processed_transcript	MISS	MISS	MISS
ENST00000540822	RPS26P3	1.07	2.94	13.63	5.43	1.46	0.41	0.87	3.67	0.00074	1	2.34	0.11	0.96	Pseudogene	processed_pseudogene	MISS	MISS	MISS
ENST00000508009	PHB	2.77	2.65	0.01	11.16	-0.06	0.96	0.58	-8.12	0.15	0.95	2.01	0.026	0.97	Long noncoding	processed_transcript	MISS	MISS	MISS
ENST00000534877	COPS7A	1.36	8.08	7.07	8.67	2.57	0.032	0.97	2.38	0.057	0.97	2.67	0.023	0.99	Protein coding	protein_coding	canonical	Q9UBW8	CSN7A_HUMAN
ENST00000609770	RP11-166O4.6	1.71	1.85	9.32	9.45	0.11	0.95	0.58	2.44	0.024	0.98	2.46	0.022	0.97	Long noncoding	lincRNA	MISS	MISS	MISS
ENST00000309828	EIF3F	146.13	278.61	213.06	373.34	0.93	9.6e-11	0.64	0.54	0.00041	0.66	1.35	4.2e-24	0.92	Protein coding	protein_coding	canonical	O00303	EIF3F_HUMAN
ENST00000484880	SERBP1	1.51	0.01	10.8	10.58	-7.24	0.35	0.91	2.83	0.008	0.99	2.81	0.0091	0.99	Long noncoding	processed_transcript	MISS	MISS	MISS
ENST00000239666	PDZD11	9.81	17.41	15.08	23.13	0.83	0.15	0.63	0.62	0.3	0.66	1.24	0.021	0.91	Protein coding	protein_coding	canonical	Q5EBL8	PDZ11_HUMAN
ENST00000424270	SDCBP	0.01	6.22	1.06	0.77	9.28	0.013	0.99	6.72	0.48	0.88	6.27	0.59	0.81	Protein coding	protein_coding	isoform	O00560-3	SDCB1_HUMAN
ENST00000488679	ACOT8	0.5	5.74	8.48	3.74	3.51	0.044	0.98	4.07	0.0075	0.99	2.89	0.15	0.96	Protein coding	nonsense_mediated_decay	canonical	F6VBM3	F6VBM3_HUMAN
ENST00000441946	PSME3	0.14	14.28	3.87	14.99	6.63	7.3e-05	1	4.75	0.087	0.97	6.7	4.5e-05	1	Protein coding	protein_coding	canonical	A0A024R203	A0A024R203_HUMAN
ENST00000441946	PSME3	0.14	14.28	3.87	14.99	6.63	7.3e-05	1	4.75	0.087	0.97	6.7	4.5e-05	1	Protein coding	protein_coding	isoform	P61289-3	PSME3_HUMAN
ENST00000551805	MARS	1.37	0.98	8	0.01	-0.48	0.84	0.58	2.54	0.034	0.97	-7.1	0.39	0.87	Long noncoding	retained_intron	MISS	MISS	MISS
ENST00000462288	MRPL23	15.37	34.06	77.24	36.95	1.15	0.0078	0.91	2.33	2.6e-11	0.98	1.27	0.0028	0.91	Long noncoding	processed_transcript	MISS	MISS	MISS
ENST00000502273	RP11-43F13.1	6.53	16.65	23.13	8.59	1.35	0.037	0.91	1.82	0.0021	0.94	0.4	0.61	0.61	Pseudogene	transcribed_unprocessed_pseudogene	MISS	MISS	MISS
ENST00000560706	OIP5-AS1	0.01	1.19	7.25	13.71	6.89	0.44	0.87	9.5	0.0066	0.99	10.42	7.4e-05	1	Long noncoding	lincRNA	MISS	MISS	MISS
ENST00000588830	RPL27	31.41	107.65	347.65	150.32	1.78	3.7e-11	0.93	3.47	7.4e-69	1	2.26	5e-20	0.98	Protein coding	nonsense_mediated_decay	canonical	K7ERY7	K7ERY7_HUMAN
ENST00000570777	C11orf1	5.58	11.83	25.91	14.7	1.09	0.14	0.9	2.22	0.00022	0.98	1.4	0.045	0.91	Protein coding	protein_coding	canonical	E9PLN1	E9PLN1_HUMAN
ENST00000450589	GAS5	384.29	1311.97	1836.89	1697.48	1.77	1.5e-118	0.93	2.26	1.7e-226	0.98	2.14	2e-196	0.98	Long noncoding	lincRNA	MISS	MISS	MISS
ENST00000292510	VPS28	21.91	41.28	10.42	49.45	0.91	0.015	0.64	-1.07	0.045	0.92	1.18	0.0011	0.91	Protein coding	protein_coding	canonical	Q548N1	Q548N1_HUMAN
ENST00000292510	VPS28	21.91	41.28	10.42	49.45	0.91	0.015	0.64	-1.07	0.045	0.92	1.18	0.0011	0.91	Protein coding	protein_coding	canonical	Q9UK41	VPS28_HUMAN
ENST00000314700	C9orf64	0.03	5.09	3.29	4.02	7.65	0.031	0.98	7.02	0.11	0.97	7.32	0.064	0.98	Protein coding	protein_coding	canonical	Q5T6V7	Q5T6V7_HUMAN
ENST00000582736	RPL23A	197.04	338.08	983.05	573.7	0.78	9e-10	0.63	2.32	3.9e-126	0.99	1.54	1.2e-43	0.92	Long noncoding	retained_intron	MISS	MISS	MISS
ENST00000362431	RNU6-208P	0.01	0.01	0.01	1372.43	0	1	0.58	0	1	0.63	17.07	0	1	Short noncoding	snRNA	MISS	MISS	MISS
ENST00000332968	RPL17-C18orf32	0.94	4.4	6.79	1.11	2.23	0.17	0.95	2.85	0.041	0.98	0.25	0.92	0.59	Protein coding	protein_coding	canonical	A0A0A0MRF8	A0A0A0MRF8_HUMAN
ENST00000504325	GNB2L1	318.03	679.06	582.6	1123.13	1.09	6.7e-31	0.91	0.87	7e-19	0.68	1.82	1.4e-105	0.94	Protein coding	nonsense_mediated_decay	canonical	D6R909	D6R909_HUMAN
ENST00000520321	TATDN1	4.5	6.46	0.35	17.5	0.52	0.57	0.59	-3.69	0.077	0.98	1.96	0.0054	0.93	Protein coding	nonsense_mediated_decay	canonical	E5RI69	E5RI69_HUMAN
ENST00000528406	NUP214	0.01	4.96	1.91	0.79	8.95	0.032	0.98	7.58	0.27	0.92	6.3	0.58	0.81	Protein coding	protein_coding	canonical	H0YDI2	H0YDI2_HUMAN
ENST00000586501	KIAA1328	4.24	1.97	12.96	1.05	-1.11	0.4	0.88	1.61	0.038	0.93	-2.02	0.2	0.95	Protein coding	protein_coding	isoform	Q86T90-4	K1328_HUMAN
ENST00000442744	UBA52	13.26	25.81	6.23	35.27	0.96	0.046	0.63	-1.09	0.12	0.91	1.41	0.0015	0.92	Protein coding	protein_coding	canonical	P62987	RL40_HUMAN
ENST00000442744	UBA52	13.26	25.81	6.23	35.27	0.96	0.046	0.63	-1.09	0.12	0.91	1.41	0.0015	0.92	Protein coding	protein_coding	canonical	Q3MIH3	Q3MIH3_HUMAN
ENST00000597648	RPL18A	3.83	15.45	20.38	30.13	2.01	0.0081	0.97	2.41	0.00062	0.98	2.98	2.5e-06	0.99	Protein coding	protein_coding	canonical	M0R3D6	M0R3D6_HUMAN
ENST00000518205	UBR5	2.27	9.54	1.8	11.35	2.07	0.038	0.97	-0.33	0.84	0.63	2.32	0.014	0.98	Protein coding	protein_coding	canonical	E7ET84	E7ET84_HUMAN
ENST00000515204	C4orf27	0.52	0.43	5.59	0.01	-0.28	0.95	0.58	3.42	0.049	0.99	-5.71	0.7	0.81	Long noncoding	retained_intron	MISS	MISS	MISS
ENST00000510043	MRPL3	0.01	1.91	6.97	1.1	7.58	0.27	0.91	9.45	0.008	0.99	6.78	0.47	0.87	Long noncoding	retained_intron	MISS	MISS	MISS
ENST00000397664	C16orf13	7.16	14.5	12.08	22.8	1.02	0.12	0.9	0.75	0.27	0.67	1.67	0.0041	0.93	Protein coding	protein_coding	isoform	Q96S19-5	CP013_HUMAN
ENST00000220849	EIF3E	480.53	779.66	375.21	1174.48	0.7	2.6e-17	0.63	-0.36	0.00032	0.65	1.29	3.4e-67	0.92	Protein coding	protein_coding	canonical	P60228	EIF3E_HUMAN
ENST00000457143	ATP5J	0.8	0.77	14.27	3.23	-0.05	0.99	0.58	4.17	0.0003	1	2.02	0.28	0.94	Protein coding	protein_coding	isoform	P18859-2	ATP5J_HUMAN
ENST00000509535	GNB2L1	11.15	32.83	15.11	28.69	1.56	0.00098	0.91	0.44	0.45	0.65	1.36	0.0054	0.92	Protein coding	protein_coding	canonical	H0Y8R5	H0Y8R5_HUMAN
ENST00000408962	HYKK	0.59	6.67	0.03	8.01	3.49	0.028	0.99	-4.26	0.68	0.83	3.75	0.012	0.99	Protein coding	protein_coding	isoform	A2RU49-3	HYKK_HUMAN
ENST00000493874	RPL7P23p	27.36	80.62	1117.49	128.21	1.56	1.9e-07	0.91	5.35	2.4e-290	1	2.23	5e-17	0.98	Pseudogene	processed_pseudogene	MISS	MISS	MISS
ENST00000473062	CLCC1	1.19	7.4	5.92	5.97	2.63	0.039	0.98	2.31	0.091	0.97	2.32	0.089	0.96	Long noncoding	processed_transcript	MISS	MISS	MISS
ENST00000443074	MTHFD1L	0.46	1.97	0.01	6.68	2.09	0.42	0.91	-5.53	0.73	0.63	3.85	0.022	0.99	Protein coding	protein_coding	MISS	MISS	MISS
ENST00000486134	PLD3	0.01	0.01	4.57	0.01	0	1	0.81	8.84	0.042	0.98	0	1	0.81	Protein coding	nonsense_mediated_decay	canonical	M0R3G9	M0R3G9_HUMAN
ENST00000583839	ANAPC11	5.38	26.42	16.29	16.18	2.3	0.00014	0.98	1.6	0.02	0.93	1.59	0.021	0.93	Protein coding	protein_coding	canonical	Q9NYG5	APC11_HUMAN
ENST00000464438	PPDPF	8.15	30.68	23.99	36.37	1.91	0.00024	0.93	1.56	0.0051	0.92	2.16	1.5e-05	0.98	Long noncoding	processed_transcript	MISS	MISS	MISS
ENST00000534385	ATP5L	1.01	0.3	62.21	0.01	-1.77	0.65	0.81	5.95	6.3e-18	1	-6.66	0.5	0.87	Long noncoding	retained_intron	MISS	MISS	MISS
ENST00000567270	COX5A	38.05	83.27	46.23	90.94	1.13	3.6e-05	0.91	0.28	0.38	0.64	1.26	2.5e-06	0.91	Protein coding	protein_coding	canonical	H3BV69	H3BV69_HUMAN
ENST00000436846	AC023490.1	1.27	5.27	9.8	2.18	2.06	0.14	0.96	2.95	0.01	0.99	0.79	0.67	0.59	Long noncoding	lincRNA	MISS	MISS	MISS
ENST00000560726	ETFA	3.03	12.93	19.82	4.42	2.09	0.014	0.97	2.71	0.00032	0.99	0.54	0.64	0.61	Protein coding	protein_coding	canonical	H0YL83	H0YL83_HUMAN
ENST00000606697	NNT-AS1	3.79	2.97	18.61	2.77	-0.35	0.77	0.58	2.3	0.0015	0.98	-0.45	0.71	0.61	Long noncoding	antisense	MISS	MISS	MISS
ENST00000477529	SRRT	0.01	2.74	5	0.01	8.1	0.15	0.95	8.97	0.031	0.99	0	1	0.59	Long noncoding	retained_intron	MISS	MISS	MISS
ENST00000533540	HSPA8	84.17	256.63	113.96	271.32	1.61	1.4e-21	0.93	0.44	0.035	0.65	1.69	2.9e-24	0.93	Protein coding	protein_coding	canonical	E9PNE6	E9PNE6_HUMAN
ENST00000590970	THOP1	2.23	4.44	8.86	9.39	0.99	0.43	0.62	1.99	0.052	0.93	2.08	0.039	0.97	Protein coding	protein_coding	canonical	K7EL02	K7EL02_HUMAN
ENST00000392196	RN7SL115P	0.01	0.01	4.66	0.96	0	1	0.58	8.86	0.04	0.98	6.58	0.51	0.81	Short noncoding	misc_RNA	MISS	MISS	MISS
ENST00000366113	CCL5	1.14	5.1	49.21	23.63	2.16	0.14	0.95	5.43	6e-14	1	4.37	1.4e-06	1	Protein coding	protein_coding	canonical	D0EI67	D0EI67_HUMAN
ENST00000366113	CCL5	1.14	5.1	49.21	23.63	2.16	0.14	0.95	5.43	6e-14	1	4.37	1.4e-06	1	Protein coding	protein_coding	canonical	P13501	CCL5_HUMAN
ENST00000498711	CLTC	1.16	0.49	7.1	4.34	-1.23	0.7	0.81	2.62	0.045	0.98	1.91	0.21	0.91	Long noncoding	retained_intron	MISS	MISS	MISS
ENST00000564091	CLN3	0.01	2.37	7.56	3.37	7.89	0.19	0.94	9.56	0.0053	0.99	8.4	0.097	0.96	Protein coding	nonsense_mediated_decay	canonical	H3BMN4	H3BMN4_HUMAN
ENST00000439403	GTF3A	7.38	18.68	219.1	32.36	1.34	0.028	0.91	4.89	1.4e-55	1	2.13	5.2e-05	0.98	Protein coding	protein_coding	MISS	MISS	MISS
ENST00000593068	TMEM259	0.03	7.85	6.39	3.98	7.83	0.0047	0.99	7.53	0.013	0.99	6.85	0.067	0.97	Protein coding	protein_coding	MISS	MISS	MISS
ENST00000485258	RP11-600F24.1	1.74	4.62	29.78	6.52	1.41	0.29	0.88	4.1	9e-08	1	1.91	0.11	0.92	Pseudogene	processed_pseudogene	MISS	MISS	MISS
ENST00000484599	RPS8	3.94	5.56	14.91	7.32	0.5	0.62	0.59	1.92	0.012	0.94	0.89	0.33	0.64	Long noncoding	processed_transcript	MISS	MISS	MISS
ENST00000450376	EIF3L	1.31	3.55	10.16	3.64	1.43	0.36	0.88	2.95	0.009	0.99	1.47	0.34	0.89	Protein coding	protein_coding	canonical	H0Y7E6	H0Y7E6_HUMAN
ENST00000267169	DIABLO	9.1	19.95	0.03	7.22	1.13	0.046	0.9	-8.12	0.002	0.99	-0.33	0.65	0.6	Protein coding	protein_coding	canonical	Q502X2	Q502X2_HUMAN
ENST00000267169	DIABLO	9.1	19.95	0.03	7.22	1.13	0.046	0.9	-8.12	0.002	0.99	-0.33	0.65	0.6	Protein coding	protein_coding	isoform	Q9NR28-2	DBLOH_HUMAN
ENST00000440082	GGCT	19.51	44.26	25.27	62.18	1.18	0.0019	0.91	0.37	0.39	0.64	1.67	1.6e-06	0.93	Protein coding	nonsense_mediated_decay	canonical	A0A0B4J1Y4	A0A0B4J1Y4_HUMAN
ENST00000455086	ASNS	2.46	19.88	18.85	19.26	3.01	0.00014	1	2.94	0.00026	0.99	2.97	0.0002	0.99	Protein coding	protein_coding	isoform	P08243-3	ASNS_HUMAN
ENST00000517458	FAM84B	7.95	10.32	7.34	18.16	0.38	0.59	0.59	-0.12	0.88	0.63	1.19	0.048	0.91	Long noncoding	processed_transcript	MISS	MISS	MISS
ENST00000587367	SNRPD2	0.01	2.4	2.16	5.66	7.91	0.19	0.94	7.76	0.22	0.95	9.15	0.02	0.98	Protein coding	protein_coding	isoform	P62316-2	SMD2_HUMAN
ENST00000557323	GPX2	13.38	15.16	14.57	27.18	0.18	0.74	0.58	0.12	0.83	0.63	1.02	0.031	0.91	Protein coding	nonsense_mediated_decay	MISS	MISS	MISS
ENST00000196551	RPS5	1032.2	2809.92	4477.51	3913.09	1.45	7.8e-188	0.92	2.12	0	0.98	1.92	0	0.94	Protein coding	protein_coding	canonical	A0A024R4Q8	A0A024R4Q8_HUMAN
ENST00000196551	RPS5	1032.2	2809.92	4477.51	3913.09	1.45	7.8e-188	0.92	2.12	0	0.98	1.92	0	0.94	Protein coding	protein_coding	canonical	P46782	RS5_HUMAN
ENST00000598167	ATP5L	0.22	1.32	10.09	1.71	2.56	0.51	0.87	5.49	0.0015	0.99	2.93	0.4	0.87	Long noncoding	retained_intron	MISS	MISS	MISS
ENST00000541679	RAN	1.29	1.66	13.46	5.82	0.36	0.86	0.58	3.39	0.0012	1	2.18	0.11	0.96	Long noncoding	retained_intron	MISS	MISS	MISS
ENST00000521262	RPS20	49.24	172.48	248.1	265.79	1.81	2e-17	0.93	2.33	2.6e-33	0.99	2.43	2.7e-37	0.98	Protein coding	protein_coding	canonical	P60866	RS20_HUMAN
ENST00000504797	SMUG1	0.01	3.28	2.59	6.34	7.91	0.11	0.96	7.57	0.17	0.95	8.86	0.013	0.99	Protein coding	protein_coding	MISS	MISS	MISS
ENST00000532676	MRPL17	1.08	9.51	6.77	8.68	3.14	0.0095	0.99	2.65	0.049	0.98	3.01	0.016	0.99	Long noncoding	processed_transcript	MISS	MISS	MISS
ENST00000532263	GZMB	1.82	5.44	17.51	7.87	1.58	0.21	0.91	3.26	0.00023	1	2.11	0.059	0.97	Protein coding	nonsense_mediated_decay	canonical	E9PID1	E9PID1_HUMAN
ENST00000556123	PLEKHD1	0.26	0.36	6.37	2.14	0.45	0.94	0.58	4.61	0.02	0.99	3.04	0.31	0.91	Long noncoding	retained_intron	MISS	MISS	MISS
ENST00000491306	RPL37A	6.63	20.71	6.01	34.71	1.64	0.007	0.93	-0.14	0.87	0.63	2.39	6.9e-06	0.98	Protein coding	protein_coding	canonical	P61513	RL37A_HUMAN
ENST00000586587	PSMG2	9.87	9.83	23.34	14.96	-0.01	0.99	0.58	1.24	0.02	0.92	0.6	0.32	0.63	Protein coding	nonsense_mediated_decay	canonical	K7ER45	K7ER45_HUMAN
ENST00000399683	C20orf27	1.53	10.41	31.53	17.96	2.77	0.01	0.99	4.37	1.9e-08	1	3.56	0.00011	1	Protein coding	protein_coding	canonical	H7BYU9	H7BYU9_HUMAN
ENST00000609114	RPS19	744.08	2870.33	4237.86	4185.77	1.95	3e-292	0.93	2.51	0	0.99	2.49	0	0.98	Protein coding	protein_coding	canonical	A0A075B6E2	A0A075B6E2_HUMAN
ENST00000583070	NUP85	0.01	1.47	9.26	3.17	7.2	0.36	0.87	9.85	0.0016	0.99	8.31	0.11	0.96	Protein coding	protein_coding	canonical	J3QLH0	J3QLH0_HUMAN
ENST00000539093	PXMP2	0.01	0.01	11.75	0.7	0	1	0.58	10.2	0.00029	1	6.13	0.62	0.81	Protein coding	protein_coding	MISS	MISS	MISS
ENST00000595051	EGLN2	0.01	0.01	4.47	0.01	0	1	0.58	8.81	0.045	0.98	0	1	0.59	Protein coding	protein_coding	canonical	M0R1A3	M0R1A3_HUMAN
ENST00000341942	LAMTOR4	42.66	111.82	69.11	113.71	1.39	1.7e-08	0.91	0.7	0.012	0.67	1.42	8.1e-09	0.92	Protein coding	protein_coding	canonical	Q0VGL1	LTOR4_HUMAN
ENST00000503040	RPL9	35.52	110.48	1035.76	170.33	1.64	2.5e-10	0.93	4.87	1.2e-256	1	2.26	1.6e-22	0.98	Protein coding	protein_coding	MISS	MISS	MISS
ENST00000458624	AC007009.1	1.81	8.74	6.32	9.87	2.27	0.036	0.97	1.81	0.13	0.92	2.45	0.02	0.98	Long noncoding	antisense	MISS	MISS	MISS
ENST00000270792	SH3BGRL3	27.54	57.37	14.25	53.39	1.06	0.0012	0.91	-0.95	0.041	0.68	0.96	0.004	0.65	Protein coding	protein_coding	canonical	Q9H299	SH3L3_HUMAN
ENST00000550492	C6orf48	15.77	37.67	44.11	59.07	1.26	0.0026	0.91	1.48	0.00022	0.93	1.91	3e-07	0.94	Protein coding	protein_coding	MISS	MISS	MISS
ENST00000527673	RPS25	471.99	1395.12	2141.53	2367.75	1.56	1.1e-105	0.92	2.18	6.7e-253	0.98	2.33	2.5e-302	0.98	Protein coding	protein_coding	canonical	P62851	RS25_HUMAN
ENST00000327878	CTD-2287O16.1	19.41	51.53	373.81	103.96	1.41	0.00012	0.91	4.27	1.7e-86	1	2.42	2.2e-15	0.98	Pseudogene	processed_pseudogene	MISS	MISS	MISS
ENST00000445822	YBX1P1	18.67	35.42	67.62	58.08	0.92	0.023	0.64	1.86	7.1e-08	0.94	1.64	4.9e-06	0.93	Pseudogene	processed_pseudogene	MISS	MISS	MISS
ENST00000405506	XRCC6	0.92	29.25	25.51	28.33	5	2.1e-08	1	4.8	2.5e-07	1	4.95	3.8e-08	1	Protein coding	protein_coding	canonical	B1AHC9	B1AHC9_HUMAN
ENST00000417784	PARL	0.01	7.81	17.63	11.81	9.61	0.0045	0.99	10.78	4.9e-06	1	10.21	0.00028	1	Protein coding	protein_coding	canonical	H7C122	H7C122_HUMAN
ENST00000496857	EHBP1	3.59	5.69	0.01	15.2	0.67	0.51	0.61	-8.49	0.083	0.97	2.08	0.0073	0.98	Long noncoding	processed_transcript	MISS	MISS	MISS
ENST00000223641	SEC61B	94.9	176.46	219.31	242.03	0.9	6.4e-07	0.64	1.21	1.2e-12	0.92	1.35	4e-16	0.92	Protein coding	protein_coding	canonical	P60468	SC61B_HUMAN
ENST00000396303	CYB5R3	1.4	2.03	6.46	9.54	0.54	0.77	0.58	2.21	0.083	0.97	2.77	0.014	0.99	Protein coding	protein_coding	isoform	P00387-2	NB5R3_HUMAN
ENST00000368565	RP3-423B22.5	1.96	9.92	5.08	32.33	2.34	0.022	0.97	1.38	0.27	0.91	4.05	2.7e-08	1	Pseudogene	processed_pseudogene	MISS	MISS	MISS
ENST00000393394	RPL9P9	29.24	194.31	372.56	218.59	2.73	2.5e-31	0.99	3.67	3.2e-77	1	2.9	2.9e-37	1	Pseudogene	processed_pseudogene	MISS	MISS	MISS
ENST00000468810	RPS27A	1.86	3.27	51.65	4.53	0.82	0.57	0.6	4.8	7.6e-14	1	1.29	0.33	0.89	Long noncoding	retained_intron	MISS	MISS	MISS
ENST00000530797	RPLP2	236.95	674.56	1987.56	1386.08	1.51	1.7e-49	0.92	3.07	0	1	2.55	1.1e-197	0.98	Protein coding	protein_coding	canonical	A0A024RCA7	A0A024RCA7_HUMAN
ENST00000530797	RPLP2	236.95	674.56	1987.56	1386.08	1.51	1.7e-49	0.92	3.07	0	1	2.55	1.1e-197	0.98	Protein coding	protein_coding	canonical	P05387	RLA2_HUMAN
ENST00000265462	PRDX5	68.23	134.26	119.34	142.45	0.98	3e-06	0.64	0.81	0.00018	0.68	1.06	2.6e-07	0.91	Protein coding	protein_coding	canonical	P30044	PRDX5_HUMAN
ENST00000571029	TXNDC17	8.98	0.07	0.01	21.11	-6.93	0.0023	0.99	-9.81	0.002	0.99	1.23	0.028	0.91	Long noncoding	processed_transcript	MISS	MISS	MISS
ENST00000521982	CHCHD7	0.41	10.21	44.1	16.65	4.65	0.002	0.99	6.77	2.1e-13	1	5.36	2.8e-05	1	Protein coding	nonsense_mediated_decay	canonical	E5RII1	E5RII1_HUMAN
ENST00000479419	IFT172	17.26	30.6	45.77	38.53	0.83	0.055	0.63	1.41	0.00029	0.92	1.16	0.0043	0.91	Long noncoding	retained_intron	MISS	MISS	MISS
ENST00000463906	EBNA1BP2	0.62	2.15	8.52	0.01	1.8	0.44	0.87	3.79	0.0088	0.99	-5.94	0.65	0.81	Long noncoding	processed_transcript	MISS	MISS	MISS
ENST00000603156	CTA-293F17.1	1.01	6.4	9.43	7.76	2.66	0.056	0.98	3.22	0.0091	0.99	2.94	0.025	0.98	Long noncoding	antisense	MISS	MISS	MISS
ENST00000555473	AHSA1	22.02	47.77	37.58	39.4	1.12	0.002	0.91	0.77	0.045	0.67	0.84	0.027	0.65	Long noncoding	retained_intron	MISS	MISS	MISS
ENST00000497413	PHPT1	5.47	7.62	25.55	11.86	0.48	0.57	0.6	2.22	0.00024	0.98	1.12	0.13	0.9	Long noncoding	processed_transcript	MISS	MISS	MISS
ENST00000586868	TBCB	0.01	0.45	4.92	1.18	5.5	0.73	0.58	8.94	0.033	0.98	6.89	0.44	0.87	Protein coding	protein_coding	canonical	K7ER04	K7ER04_HUMAN
ENST00000609375	MKKS	13.17	39.92	60.89	63.67	1.6	0.00021	0.93	2.21	1.1e-08	0.98	2.27	2.6e-09	0.98	Protein coding	protein_coding	canonical	Q9HB66	Q9HB66_HUMAN
ENST00000378667	UQCRQ	125.64	276.22	470.83	340.31	1.14	3.1e-14	0.91	1.91	4.4e-48	0.94	1.44	4.4e-24	0.92	Protein coding	protein_coding	canonical	O14949	QCR8_HUMAN
ENST00000494368	FDX1L	9.4	20.98	11.88	18.64	1.16	0.037	0.9	0.34	0.6	0.64	0.99	0.085	0.65	Protein coding	protein_coding	canonical	A0A0A0MTS8	A0A0A0MTS8_HUMAN
ENST00000379666	MRPL33	10.38	15.04	14.95	31.15	0.54	0.36	0.61	0.53	0.37	0.65	1.59	0.0012	0.93	Protein coding	protein_coding	isoform	O75394-2	RM33_HUMAN
ENST00000466397	RPL29	4.17	5.93	20.76	14.95	0.51	0.6	0.59	2.32	0.00073	0.98	1.84	0.014	0.93	Protein coding	protein_coding	canonical	P47914	RL29_HUMAN
ENST00000579978	ANAPC11	15.34	31.52	27.75	37.58	1.04	0.018	0.91	0.86	0.06	0.67	1.29	0.0022	0.91	Protein coding	protein_coding	canonical	Q9NYG5	APC11_HUMAN
ENST00000571672	ABHD11	0.01	1.09	7.01	0.93	6.77	0.47	0.87	9.45	0.0077	0.99	6.53	0.53	0.81	Protein coding	nonsense_mediated_decay	isoform	Q8NFV4-2	ABHDB_HUMAN
ENST00000422457	RP11-175B9.3	71.52	261.89	861.88	396.6	1.87	7.5e-27	0.93	3.59	2.6e-173	1	2.47	7.2e-56	0.98	Pseudogene	processed_pseudogene	MISS	MISS	MISS
ENST00000440030	NOL5BP	1.42	2.47	11.24	3.16	0.8	0.64	0.6	2.99	0.0054	0.99	1.16	0.46	0.87	Pseudogene	processed_pseudogene	MISS	MISS	MISS
ENST00000597552	TIMM50	0.01	0.01	17.31	0.01	0	1	0.58	10.76	6.2e-06	1	0	1	0.59	Long noncoding	retained_intron	MISS	MISS	MISS
ENST00000555405	NEK9	0.61	1.91	1.76	6.03	1.64	0.5	0.87	1.53	0.54	0.88	3.3	0.042	0.98	Long noncoding	retained_intron	MISS	MISS	MISS
ENST00000369484	CMC4	4.14	7.53	8.5	13.17	0.86	0.34	0.62	1.04	0.24	0.91	1.67	0.032	0.93	Protein coding	protein_coding	canonical	P56277	CMC4_HUMAN
ENST00000576887	RPS9	32.8	89.01	41.2	137.58	1.44	2.4e-07	0.91	0.33	0.33	0.64	2.07	1.1e-16	0.98	Protein coding	protein_coding	canonical	A0A024R4M0	A0A024R4M0_HUMAN
ENST00000576887	RPS9	32.8	89.01	41.2	137.58	1.44	2.4e-07	0.91	0.33	0.33	0.64	2.07	1.1e-16	0.98	Protein coding	protein_coding	canonical	P46781	RS9_HUMAN
ENST00000523173	RP11-89M16.1	1.27	1.76	3.59	10.91	0.47	0.81	0.58	1.5	0.34	0.9	3.1	0.0054	0.99	Long noncoding	lincRNA	MISS	MISS	MISS
ENST00000392221	EEF1B2	812.18	2213.76	2172.46	3306.59	1.45	1.1e-148	0.92	1.42	6.8e-142	0.93	2.03	0	0.98	Protein coding	protein_coding	canonical	A0A024R3W7	A0A024R3W7_HUMAN
ENST00000392221	EEF1B2	812.18	2213.76	2172.46	3306.59	1.45	1.1e-148	0.92	1.42	6.8e-142	0.93	2.03	0	0.98	Protein coding	protein_coding	canonical	P24534	EF1B_HUMAN
ENST00000574723	RPS15A	8.25	28.71	54.57	35.71	1.8	0.00067	0.93	2.73	1e-09	0.99	2.11	2.3e-05	0.98	Protein coding	nonsense_mediated_decay	canonical	I3L303	I3L303_HUMAN
ENST00000438607	TMA7	152.34	354.52	572.72	533.03	1.22	9.4e-20	0.91	1.91	2.6e-58	0.94	1.81	1.5e-50	0.94	Protein coding	protein_coding	canonical	A0A024R306	A0A024R306_HUMAN
ENST00000438607	TMA7	152.34	354.52	572.72	533.03	1.22	9.4e-20	0.91	1.91	2.6e-58	0.94	1.81	1.5e-50	0.94	Protein coding	protein_coding	canonical	Q9Y2S6	TMA7_HUMAN
ENST00000368738	S100A9	24.62	53.07	38.45	58.57	1.11	0.0012	0.91	0.64	0.083	0.67	1.25	0.00018	0.91	Protein coding	protein_coding	canonical	P06702	S10A9_HUMAN
ENST00000552071	AC139677.3	0.28	0.28	2.51	7.93	0	1	0.58	3.15	0.25	0.95	4.81	0.0073	0.99	Pseudogene	pseudogene	MISS	MISS	MISS
ENST00000462734	HRAS	7.12	16.67	8.29	17.05	1.23	0.053	0.9	0.22	0.77	0.63	1.26	0.046	0.91	Long noncoding	processed_transcript	MISS	MISS	MISS
ENST00000408941	SCP2	5.13	13.36	12.33	21.11	1.38	0.059	0.91	1.27	0.091	0.92	2.04	0.0016	0.98	Protein coding	protein_coding	isoform	P22307-5	NLTP_HUMAN
ENST00000473336	RAB25	7.87	22.08	45.88	36.73	1.49	0.0094	0.91	2.54	7.3e-08	0.98	2.22	9.3e-06	0.98	Long noncoding	processed_transcript	MISS	MISS	MISS
ENST00000578528	RPL17	3.13	7.11	21.37	8.72	1.18	0.23	0.89	2.77	0.00015	0.99	1.48	0.12	0.91	Protein coding	protein_coding	canonical	J3KSJ0	J3KSJ0_HUMAN
ENST00000523815	TCEB1	39.75	66.79	83.71	78.6	0.75	0.0088	0.63	1.08	6.9e-05	0.92	0.98	0.00033	0.65	Protein coding	protein_coding	canonical	A0A024R7Y5	A0A024R7Y5_HUMAN
ENST00000523815	TCEB1	39.75	66.79	83.71	78.6	0.75	0.0088	0.63	1.08	6.9e-05	0.92	0.98	0.00033	0.65	Protein coding	protein_coding	canonical	Q15369	ELOC_HUMAN
ENST00000564546	ALDOA	4.73	11.25	0.01	14.2	1.25	0.11	0.9	-8.89	0.038	0.98	1.59	0.031	0.93	Protein coding	protein_coding	canonical	P04075	ALDOA_HUMAN
ENST00000564546	ALDOA	4.73	11.25	0.01	14.2	1.25	0.11	0.9	-8.89	0.038	0.98	1.59	0.031	0.93	Protein coding	protein_coding	canonical	V9HWN7	V9HWN7_HUMAN
ENST00000415325	DLD	0.01	0.01	6.51	0.01	0.51	0.99	0.58	9.35	0.011	0.99	0	1	0.59	Protein coding	nonsense_mediated_decay	canonical	F8WDY5	F8WDY5_HUMAN
ENST00000506458	ZCCHC9	0.78	5.86	6.83	4.36	2.91	0.059	0.98	3.13	0.033	0.99	2.48	0.14	0.95	Long noncoding	processed_transcript	MISS	MISS	MISS
ENST00000496696	BUD31	27.11	38.99	32.33	62.65	0.52	0.15	0.61	0.25	0.5	0.64	1.21	0.00016	0.91	Long noncoding	retained_intron	MISS	MISS	MISS
ENST00000362967	RNA5SP71	0.01	0.01	0.01	156.91	0	1	0.58	0	1	0.63	13.94	5.8e-48	1	Short noncoding	rRNA	MISS	MISS	MISS
ENST00000308961	NDUFA11	92.94	214.77	164.58	249.77	1.21	2.1e-12	0.91	0.82	7.3e-06	0.68	1.43	6.9e-18	0.92	Protein coding	protein_coding	canonical	Q86Y39	NDUAB_HUMAN
ENST00000247866	NDUFB2	89.52	225.17	269.51	247.38	1.33	8.6e-15	0.91	1.59	3e-22	0.94	1.47	2e-18	0.92	Protein coding	protein_coding	canonical	A4D1T5	A4D1T5_HUMAN
ENST00000247866	NDUFB2	89.52	225.17	269.51	247.38	1.33	8.6e-15	0.91	1.59	3e-22	0.94	1.47	2e-18	0.92	Protein coding	protein_coding	canonical	O95178	NDUB2_HUMAN
ENST00000307106	SMIM4	6.73	20.55	6.56	17.21	1.61	0.0081	0.93	-0.04	0.96	0.63	1.35	0.034	0.91	Protein coding	protein_coding	canonical	F8W7Q2	F8W7Q2_HUMAN
ENST00000494699	STK25	3.35	17.26	9.44	13.39	2.37	0.0019	0.98	1.5	0.097	0.92	2	0.015	0.98	Long noncoding	retained_intron	MISS	MISS	MISS
ENST00000452368	RPL13	29.62	113.88	180.13	181.47	1.94	4.7e-13	0.93	2.6	9.7e-28	1	2.62	4.7e-28	0.99	Protein coding	protein_coding	isoform	P26373-2	RL13_HUMAN
ENST00000338338	AURKAIP1	16.43	43.62	12.71	35.55	1.41	0.0004	0.91	-0.37	0.5	0.64	1.11	0.008	0.91	Protein coding	protein_coding	canonical	A0A024R0F0	A0A024R0F0_HUMAN
ENST00000338338	AURKAIP1	16.43	43.62	12.71	35.55	1.41	0.0004	0.91	-0.37	0.5	0.64	1.11	0.008	0.91	Protein coding	protein_coding	canonical	Q9NWT8	AKIP_HUMAN
ENST00000414935	AGR3	66.15	107.55	110.96	158.37	0.7	0.0017	0.63	0.75	0.00074	0.67	1.26	4.7e-10	0.92	Protein coding	protein_coding	canonical	H7C040	H7C040_HUMAN
ENST00000583389	EIF4A1	0.01	36.72	77.68	53.06	11.84	8.9e-12	1	12.92	4.1e-24	1	12.37	1.1e-16	1	Protein coding	protein_coding	canonical	J3KSZ0	J3KSZ0_HUMAN
ENST00000395314	KTN1	0.09	4.91	0.02	5.06	5.78	0.039	0.98	-1.87	0.96	0.63	5.82	0.035	0.98	Protein coding	protein_coding	canonical	A0A024R663	A0A024R663_HUMAN
ENST00000395314	KTN1	0.09	4.91	0.02	5.06	5.78	0.039	0.98	-1.87	0.96	0.63	5.82	0.035	0.98	Protein coding	protein_coding	canonical	Q86UP2	KTN1_HUMAN
ENST00000513027	GNB2L1	4.16	4.74	12.94	9.47	0.19	0.86	0.58	1.64	0.036	0.93	1.19	0.16	0.9	Protein coding	protein_coding	MISS	MISS	MISS
ENST00000439255	RPL35A	1.92	6.75	33.5	12.99	1.82	0.12	0.91	4.13	1.2e-08	1	2.76	0.0038	0.99	Protein coding	nonsense_mediated_decay	canonical	F8WB72	F8WB72_HUMAN
ENST00000497254	SUPV3L1	2.07	11.03	13.49	14.35	2.42	0.014	0.97	2.71	0.0034	0.99	2.8	0.0021	0.99	Long noncoding	processed_transcript	MISS	MISS	MISS
ENST00000425276	MTHFD1L	0.71	6.77	11.43	0.48	3.25	0.031	0.99	4	0.0016	1	-0.59	0.88	0.59	Protein coding	protein_coding	MISS	MISS	MISS
ENST00000489459	PPIA	86.24	159.02	115.5	225.67	0.88	3e-06	0.64	0.42	0.04	0.65	1.39	1.1e-15	0.92	Protein coding	protein_coding	isoform	P62937-2	PPIA_HUMAN
ENST00000578532	RPL17	50.38	77.98	74.4	115.61	0.63	0.015	0.63	0.56	0.032	0.66	1.2	3.2e-07	0.91	Protein coding	protein_coding	canonical	J3QQT2	J3QQT2_HUMAN
ENST00000476944	RPS2P4	0.34	1.2	5.91	1.69	1.82	0.6	0.81	4.13	0.03	0.99	2.32	0.45	0.87	Pseudogene	processed_pseudogene	MISS	MISS	MISS
ENST00000569365	RPS15A	2.37	5.41	11.71	7.66	1.19	0.31	0.89	2.3	0.013	0.98	1.69	0.11	0.92	Protein coding	nonsense_mediated_decay	canonical	H3BV27	H3BV27_HUMAN
ENST00000438127	AP000936.1	8.41	21.81	179.15	36.57	1.37	0.015	0.91	4.41	4.3e-43	1	2.12	1.7e-05	0.98	Pseudogene	processed_pseudogene	MISS	MISS	MISS
ENST00000467334	MRPS33	11.74	26.3	38.05	22.19	1.16	0.019	0.91	1.7	0.00016	0.94	0.92	0.076	0.65	Protein coding	protein_coding	canonical	C9JBY7	C9JBY7_HUMAN
ENST00000536109	UMPS	0.37	7	0.01	5.37	4.24	0.016	0.99	-5.21	0.77	0.63	3.86	0.045	0.98	Protein coding	protein_coding	isoform	P11172-3	UMPS_HUMAN
ENST00000503991	SCARNA22	0.01	0.01	0.01	174	0	1	0.58	0	1	0.63	14.09	4.2e-53	1	Short noncoding	snoRNA	MISS	MISS	MISS
ENST00000507327	RPS3A	0.01	1.1	34.62	0.01	6.79	0.47	0.87	11.76	3.8e-11	1	0	1	0.59	Protein coding	protein_coding	MISS	MISS	MISS
ENST00000429346	CDADC1	0.5	0.92	8.87	2.62	0.9	0.79	0.58	4.16	0.0057	0.99	2.4	0.3	0.94	Protein coding	protein_coding	canonical	H0Y447	H0Y447_HUMAN
ENST00000582900	DCXR	6.13	7.77	11.59	15.8	0.34	0.67	0.59	0.92	0.21	0.67	1.37	0.041	0.91	Protein coding	protein_coding	MISS	MISS	MISS
ENST00000502066	CRNDE	4.65	6.22	5.07	15.89	0.42	0.65	0.59	0.13	0.9	0.63	1.77	0.013	0.93	Long noncoding	lincRNA	MISS	MISS	MISS
ENST00000486250	FIBCD1	5.5	21.39	20.51	23.22	1.96	0.002	0.93	1.9	0.0031	0.94	2.08	0.0008	0.98	Long noncoding	processed_transcript	MISS	MISS	MISS
ENST00000359832	ATP5J2	3.47	10.02	77.51	12.29	1.53	0.082	0.91	4.48	1.6e-19	1	1.83	0.028	0.93	Protein coding	protein_coding	isoform	P56134-3	ATPK_HUMAN
ENST00000558254	RP11-66B24.2	0.38	1.66	13.09	4.45	2.13	0.47	0.87	5.11	0.00028	1	3.55	0.083	0.98	Long noncoding	lincRNA	MISS	MISS	MISS
ENST00000459093	snoU13	0.01	0.01	5.01	0.01	0	1	0.58	8.97	0.031	0.99	0	1	0.59	Short noncoding	snoRNA	MISS	MISS	MISS
ENST00000383925	RNU1-1	12.54	31.42	37.78	107.32	1.33	0.0043	0.91	1.59	0.00032	0.94	3.1	3.4e-20	1	Short noncoding	snRNA	MISS	MISS	MISS
ENST00000578326	RN7SL602P	6.69	8.34	68.04	50.16	0.32	0.68	0.59	3.35	3.7e-14	1	2.91	1.4e-09	0.99	Short noncoding	misc_RNA	MISS	MISS	MISS
ENST00000302422	TMEM256	101.88	256.19	350.42	333.69	1.33	1.3e-16	0.91	1.78	3.5e-33	0.94	1.71	5e-30	0.93	Protein coding	protein_coding	canonical	Q8N2U0	TM256_HUMAN
ENST00000528492	NDUFS8	3.85	10.55	22	15.21	1.45	0.085	0.91	2.51	0.00026	0.98	1.98	0.0093	0.93	Protein coding	protein_coding	canonical	Q08E91	Q08E91_HUMAN
ENST00000330029	UQCR10	25.33	46.56	51.37	57.31	0.88	0.012	0.64	1.02	0.0029	0.92	1.18	0.0004	0.91	Protein coding	protein_coding	canonical	Q9UDW1	QCR9_HUMAN
ENST00000363754	RNA5S6	75.96	333.77	3.57	710.69	2.14	7.6e-40	0.98	-4.41	5.6e-19	1	3.23	2.7e-130	1	Short noncoding	rRNA	MISS	MISS	MISS
ENST00000582718	AC010761.8	16	28.81	316.13	45.14	0.85	0.057	0.63	4.3	8.4e-74	1	1.5	0.00017	0.92	Long noncoding	antisense	MISS	MISS	MISS
ENST00000539640	IPO5	1.04	6.75	0.01	12.96	2.7	0.047	0.98	-6.7	0.49	0.88	3.64	0.0011	1	Protein coding	protein_coding	canonical	B4E0R6	B4E0R6_HUMAN
ENST00000535997	CHMP1A	3.73	11.62	2.49	3.49	1.64	0.048	0.92	-0.59	0.65	0.65	-0.1	0.93	0.59	Protein coding	protein_coding	canonical	F5H875	F5H875_HUMAN
ENST00000484743	GTF2A2	1.4	3.07	10.47	4.51	1.13	0.48	0.87	2.9	0.0084	0.99	1.68	0.24	0.91	Protein coding	protein_coding	canonical	A0A0B4J1Z5	A0A0B4J1Z5_HUMAN
ENST00000340913	HNRNPA1	146.43	232.27	117.89	329.1	0.67	9.7e-06	0.63	-0.31	0.08	0.64	1.17	2.3e-17	0.91	Protein coding	protein_coding	canonical	A0A024RAZ7	A0A024RAZ7_HUMAN
ENST00000340913	HNRNPA1	146.43	232.27	117.89	329.1	0.67	9.7e-06	0.63	-0.31	0.08	0.64	1.17	2.3e-17	0.91	Protein coding	protein_coding	canonical	P09651	ROA1_HUMAN
ENST00000344579	TPRG1L	0.69	1.06	13.34	1.71	0.62	0.83	0.58	4.27	0.00045	1	1.3	0.59	0.87	Protein coding	protein_coding	isoform	Q5T0D9-2	TPRGL_HUMAN
ENST00000464010	LYRM4	5.12	9.16	16.9	12.39	0.84	0.3	0.63	1.72	0.012	0.94	1.28	0.088	0.91	Protein coding	protein_coding	canonical	C9JRX8	C9JRX8_HUMAN
ENST00000587393	AES	43.32	77.96	101.67	78.54	0.85	0.0016	0.64	1.23	9.9e-07	0.92	0.86	0.0014	0.65	Long noncoding	retained_intron	MISS	MISS	MISS
ENST00000282050	ATP5A1	15.48	22.15	41.15	42.61	0.52	0.28	0.61	1.41	0.00059	0.92	1.46	0.00033	0.92	Protein coding	protein_coding	canonical	P25705	ATPA_HUMAN
ENST00000282050	ATP5A1	15.48	22.15	41.15	42.61	0.52	0.28	0.61	1.41	0.00059	0.92	1.46	0.00033	0.92	Protein coding	protein_coding	canonical	V9HW26	V9HW26_HUMAN
ENST00000561610	PPP4C	1.2	0.01	19.88	1.78	-6.91	0.43	0.87	4.05	1.8e-05	1	0.57	0.78	0.59	Protein coding	protein_coding	canonical	A0A024R625	A0A024R625_HUMAN
ENST00000561610	PPP4C	1.2	0.01	19.88	1.78	-6.91	0.43	0.87	4.05	1.8e-05	1	0.57	0.78	0.59	Protein coding	protein_coding	canonical	P60510	PP4C_HUMAN
ENST00000564669	CENPN	5.99	9.35	30.58	27.96	0.64	0.41	0.62	2.35	3e-05	0.98	2.22	0.00012	0.98	Protein coding	protein_coding	canonical	H3BMC7	H3BMC7_HUMAN
ENST00000520141	CDK16	0.41	0.49	16.68	0.01	0.27	0.95	0.58	5.35	2.7e-05	1	-5.35	0.75	0.59	Protein coding	protein_coding	canonical	H0YC60	H0YC60_HUMAN
ENST00000417115	GTF2IRD2	3.29	5.32	10.87	7.8	0.69	0.51	0.61	1.73	0.048	0.93	1.25	0.19	0.9	Protein coding	protein_coding	isoform	Q86UP8-4	GTD2A_HUMAN
ENST00000409477	TCEB2	4.31	15.17	10.52	21.03	1.82	0.014	0.93	1.29	0.12	0.91	2.29	0.00074	0.98	Protein coding	protein_coding	canonical	B8ZZU8	B8ZZU8_HUMAN
ENST00000394668	RPL34	10.94	18.87	48.11	32.79	0.79	0.15	0.63	2.14	6.7e-07	0.98	1.58	0.00086	0.93	Protein coding	protein_coding	canonical	A0A024RDH8	A0A024RDH8_HUMAN
ENST00000394668	RPL34	10.94	18.87	48.11	32.79	0.79	0.15	0.63	2.14	6.7e-07	0.98	1.58	0.00086	0.93	Protein coding	protein_coding	canonical	P49207	RL34_HUMAN
ENST00000506183	BAX	25.84	48.96	40.5	55.04	0.92	0.0075	0.64	0.65	0.073	0.67	1.09	0.0011	0.91	Protein coding	protein_coding	canonical	H0YA56	H0YA56_HUMAN
ENST00000480540	RP11-112J1.1	4.36	19.1	217.35	32.2	2.13	0.0021	0.98	5.64	7.4e-59	1	2.88	1.6e-06	0.99	Pseudogene	processed_pseudogene	MISS	MISS	MISS
ENST00000395574	DGKZ	0.01	3.8	4.64	5.03	8.57	0.072	0.97	8.86	0.04	0.98	8.98	0.031	0.98	Protein coding	protein_coding	MISS	MISS	MISS
ENST00000569693	ADPGK	0.01	1.81	5.66	1.73	7.5	0.29	0.91	9.15	0.02	0.99	7.44	0.3	0.91	Protein coding	nonsense_mediated_decay	canonical	H3BUC3	H3BUC3_HUMAN
ENST00000384238	RNU6-5P	109.91	2127.73	2.65	3005.65	4.28	0	1	-5.37	9.4e-30	1	4.77	0	1	Short noncoding	snRNA	MISS	MISS	MISS
ENST00000518793	PIEZO1	0.01	8.55	1.44	3.6	9.74	0.0027	0.99	7.17	0.37	0.88	8.49	0.083	0.97	Protein coding	protein_coding	canonical	H3BSF6	H3BSF6_HUMAN
ENST00000595143	GLTSCR2	0.67	2.61	6.44	2.22	1.96	0.35	0.87	3.26	0.036	0.98	1.72	0.44	0.87	Protein coding	protein_coding	canonical	M0QX73	M0QX73_HUMAN
ENST00000598495	RPS5	2.62	6.56	13.75	11.3	1.32	0.22	0.89	2.39	0.0057	0.98	2.11	0.021	0.97	Protein coding	protein_coding	canonical	M0R0R2	M0R0R2_HUMAN
ENST00000394665	RPL34	15.04	40.37	26.22	42.74	1.42	0.00061	0.91	0.8	0.084	0.67	1.51	0.00023	0.92	Protein coding	protein_coding	canonical	A0A024RDH8	A0A024RDH8_HUMAN
ENST00000394665	RPL34	15.04	40.37	26.22	42.74	1.42	0.00061	0.91	0.8	0.084	0.67	1.51	0.00023	0.92	Protein coding	protein_coding	canonical	P49207	RL34_HUMAN
ENST00000311469	COQ2	0.19	5.69	3.44	0.21	4.9	0.028	0.98	4.17	0.12	0.97	0.12	0.99	0.59	Protein coding	protein_coding	MISS	MISS	MISS
ENST00000605742	BBIP1	0.01	2.38	4.91	1.33	7.9	0.19	0.94	8.94	0.033	0.98	7.05	0.4	0.87	Protein coding	protein_coding	canonical	A8MTZ0	BBIP1_HUMAN
ENST00000559836	GMPR2	0.01	4.95	0.01	0.87	8.95	0.032	0.98	0	1	0.63	6.45	0.55	0.81	Protein coding	protein_coding	canonical	Q9P2T1	GMPR2_HUMAN
ENST00000494412	CMSS1	0.01	0.01	13.76	0.01	0	1	0.58	10.43	7.2e-05	1	0	1	0.59	Long noncoding	processed_transcript	MISS	MISS	MISS
ENST00000251074	NUP37	0.02	10.97	31.77	11.84	9.38	0.00052	0.99	10.92	2.9e-10	1	9.49	0.00028	1	Protein coding	protein_coding	canonical	Q8NFH4	NUP37_HUMAN
ENST00000547625	CHURC1	1.08	2.25	37.07	5.72	1.06	0.58	0.87	5.1	1.7e-10	1	2.4	0.09	0.96	Protein coding	protein_coding	canonical	H0YID9	H0YID9_HUMAN
ENST00000467825	RPL13A	413.26	1140.85	4236.4	1836.32	1.47	5.6e-79	0.92	3.36	0	1	2.15	2.1e-213	0.98	Protein coding	protein_coding	canonical	M0QYS1	M0QYS1_HUMAN
ENST00000547303	DDIT3	1.75	5.87	4.09	8.81	1.75	0.16	0.91	1.23	0.37	0.9	2.34	0.033	0.97	Protein coding	protein_coding	canonical	P35638	DDIT3_HUMAN
ENST00000547303	DDIT3	1.75	5.87	4.09	8.81	1.75	0.16	0.91	1.23	0.37	0.9	2.34	0.033	0.97	Protein coding	protein_coding	canonical	Q53YD1	Q53YD1_HUMAN
ENST00000593233	NDUFA11	7.39	14.3	16.03	21.87	0.95	0.15	0.63	1.12	0.078	0.91	1.57	0.0074	0.92	Protein coding	nonsense_mediated_decay	canonical	K7ELJ0	K7ELJ0_HUMAN
ENST00000374524	PITHD1	0.02	11.69	21.97	13.89	9.52	0.00032	1	10.43	2.6e-07	1	9.77	6.9e-05	1	Protein coding	protein_coding	canonical	X6R8S9	X6R8S9_HUMAN
ENST00000585409	LSM7	19.77	54.61	81	63.78	1.47	4.4e-05	0.91	2.04	3.5e-10	0.98	1.69	9.5e-07	0.93	Protein coding	nonsense_mediated_decay	canonical	K7ENY5	K7ENY5_HUMAN
ENST00000463236	SAT1	2.36	9.61	24.85	9.26	2.03	0.04	0.97	3.4	6.1e-06	1	1.97	0.048	0.93	Long noncoding	processed_transcript	MISS	MISS	MISS
ENST00000494736	CCT6A	2.24	1.24	18.5	1.01	-0.86	0.64	0.6	3.04	0.00024	1	-1.15	0.56	0.87	Long noncoding	retained_intron	MISS	MISS	MISS
ENST00000536368	RPL12	4.08	18.95	80.73	40.8	2.22	0.0017	0.98	4.31	8.3e-20	1	3.32	6.6e-09	1	Protein coding	protein_coding	isoform	P30050-2	RL12_HUMAN
ENST00000324787	MRPS33	41.78	79.04	108.39	115.33	0.92	0.00067	0.64	1.38	3.6e-08	0.93	1.47	2.5e-09	0.92	Protein coding	protein_coding	canonical	A4D1T3	A4D1T3_HUMAN
ENST00000324787	MRPS33	41.78	79.04	108.39	115.33	0.92	0.00067	0.64	1.38	3.6e-08	0.93	1.47	2.5e-09	0.92	Protein coding	protein_coding	canonical	Q9Y291	RT33_HUMAN
ENST00000398873	YDJC	0.62	5	6.42	6.31	3	0.081	0.98	3.36	0.034	0.99	3.34	0.036	0.98	Protein coding	protein_coding	isoform	A8MPS7-2	YDJC_HUMAN
ENST00000580063	PSMC5	0.41	0.38	5.33	0.01	-0.09	0.99	0.58	3.72	0.049	0.98	-5.34	0.76	0.59	Long noncoding	retained_intron	MISS	MISS	MISS
ENST00000398410	CTB-13H5.1	115.53	326.48	1040.02	451.4	1.5	1.5e-24	0.92	3.17	9e-187	1	1.97	4.7e-48	0.94	Pseudogene	processed_pseudogene	MISS	MISS	MISS
ENST00000310331	EIF4EBP3	20.09	46.1	31.69	49.53	1.2	0.0013	0.91	0.66	0.11	0.67	1.3	0.00038	0.91	Protein coding	protein_coding	canonical	O60516	4EBP3_HUMAN
ENST00000547585	AL662831.3	0.01	0.01	0.01	32.17	0	1	0.58	0	1	0.63	11.65	2.1e-10	1	Pseudogene	pseudogene	MISS	MISS	MISS
ENST00000451365	RPL10	1.34	2.7	17.49	5.66	1.01	0.55	0.87	3.71	0.0001	1	2.08	0.12	0.96	Protein coding	protein_coding	canonical	B8A6G2	B8A6G2_HUMAN
ENST00000557397	TIMM9	1.45	0.01	22.56	5.9	-7.18	0.37	0.87	3.96	5.2e-06	1	2.02	0.12	0.96	Long noncoding	processed_transcript	MISS	MISS	MISS
ENST00000577394	MIR3661	5787.43	15119.7	55.87	30451.5	1.39	0	0.91	-6.7	0	1	2.4	0	0.98	Short noncoding	miRNA	MISS	MISS	MISS
ENST00000439025	RPS27L	5.08	9.19	20.64	5.32	0.86	0.29	0.63	2.02	0.002	0.98	0.07	0.94	0.59	Protein coding	protein_coding	canonical	C9JLI6	C9JLI6_HUMAN
ENST00000562473	QPRT	3.88	8.49	17.33	1.72	1.13	0.21	0.89	2.16	0.0033	0.98	-1.18	0.4	0.89	Protein coding	protein_coding	canonical	H3BP73	H3BP73_HUMAN
ENST00000480213	ILF2	1.25	0.56	25.91	0.01	-1.16	0.69	0.81	4.37	4e-07	1	-6.97	0.42	0.87	Long noncoding	processed_transcript	MISS	MISS	MISS
ENST00000573464	RPS25	374.18	1086.81	1917.87	1816.79	1.54	7.7e-81	0.92	2.36	3.4e-249	0.99	2.28	9e-227	0.98	Protein coding	protein_coding	canonical	P62851	RS25_HUMAN
ENST00000462646	MINOS1	2.54	5.19	19.1	8.71	1.03	0.37	0.88	2.91	0.00025	0.99	1.78	0.073	0.92	Long noncoding	processed_transcript	MISS	MISS	MISS
ENST00000445713	AC093106.7	5.88	20.68	128.18	33.52	1.82	0.0039	0.93	4.45	2.4e-31	1	2.51	5.5e-06	0.98	Pseudogene	processed_pseudogene	MISS	MISS	MISS
ENST00000296802	NSA2	39.31	79.25	58.18	108.7	1.01	0.00023	0.91	0.57	0.057	0.66	1.47	6.9e-09	0.92	Protein coding	protein_coding	canonical	O95478	NSA2_HUMAN
ENST00000296802	NSA2	39.31	79.25	58.18	108.7	1.01	0.00023	0.91	0.57	0.057	0.66	1.47	6.9e-09	0.92	Protein coding	protein_coding	canonical	Q5J7U2	Q5J7U2_HUMAN
ENST00000493471	PSMB5	4.37	8.3	35.84	9.52	0.93	0.29	0.62	3.04	2e-07	1	1.12	0.18	0.9	Protein coding	protein_coding	isoform	P28074-2	PSB5_HUMAN
ENST00000502905	GNB2L1	34.41	105.31	299.59	172.66	1.61	9.8e-10	0.93	3.12	3.3e-54	1	2.33	1.4e-23	0.98	Protein coding	protein_coding	canonical	H0YAF8	H0YAF8_HUMAN
ENST00000304043	HINT1	122.52	261.19	0.01	373.99	1.09	8.8e-13	0.91	-13.58	1.3e-37	1	1.61	8.5e-31	0.93	Protein coding	protein_coding	canonical	P49773	HINT1_HUMAN
ENST00000599551	UBA52	2.05	3.51	9.23	8.45	0.78	0.57	0.6	2.17	0.036	0.97	2.05	0.054	0.97	Protein coding	protein_coding	canonical	P62987	RL40_HUMAN
ENST00000599551	UBA52	2.05	3.51	9.23	8.45	0.78	0.57	0.6	2.17	0.036	0.97	2.05	0.054	0.97	Protein coding	protein_coding	canonical	Q3MIH3	Q3MIH3_HUMAN
ENST00000392422	AC004453.8	0.39	0.01	9.63	0.01	-5.3	0.76	0.58	4.61	0.0029	0.99	-5.3	0.76	0.59	Pseudogene	processed_pseudogene	MISS	MISS	MISS
ENST00000498103	RP11-592N21.1	7.25	25.78	159.07	32.79	1.83	0.0011	0.93	4.46	1.2e-38	1	2.18	3.7e-05	0.98	Pseudogene	processed_pseudogene	MISS	MISS	MISS
ENST00000591897	UBALD1	0.01	0.01	0.01	4.92	0	1	0.58	0	1	0.63	8.94	0.033	0.98	Protein coding	protein_coding	canonical	D3DUE0	D3DUE0_HUMAN
ENST00000424567	TMSB4XP1	31.59	41.31	4.25	109.16	0.39	0.26	0.6	-2.89	2e-06	0.99	1.79	2.2e-11	0.93	Pseudogene	processed_pseudogene	MISS	MISS	MISS
ENST00000443291	AC079922.2	18.63	55.95	878.79	96.66	1.59	1.2e-05	0.93	5.56	1.6e-232	1	2.38	4e-14	0.98	Pseudogene	processed_pseudogene	MISS	MISS	MISS
ENST00000411404	RNU2-6P	10.78	4.92	3.23	52.17	-1.13	0.15	0.9	-1.74	0.047	0.93	2.28	7.3e-08	0.98	Short noncoding	snRNA	MISS	MISS	MISS
ENST00000394547	TRPT1	3.79	13.3	3.81	16.29	1.81	0.023	0.93	0.01	1	0.63	2.1	0.0051	0.98	Protein coding	protein_coding	canonical	A0A024R5C2	A0A024R5C2_HUMAN
ENST00000394547	TRPT1	3.79	13.3	3.81	16.29	1.81	0.023	0.93	0.01	1	0.63	2.1	0.0051	0.98	Protein coding	protein_coding	isoform	Q86TN4-2	TRPT1_HUMAN
ENST00000425147	RPL13AP7	11.25	36.78	279.63	50.62	1.71	0.00019	0.93	4.64	1.7e-68	1	2.17	2.6e-07	0.98	Pseudogene	processed_pseudogene	MISS	MISS	MISS
ENST00000418824	RPL9P7	3.71	9.54	71.42	13.92	1.36	0.12	0.9	4.27	1.4e-17	1	1.91	0.015	0.93	Pseudogene	pseudogene	MISS	MISS	MISS
ENST00000329151	TMEM54	7.65	13.06	17.01	19.34	0.77	0.25	0.63	1.15	0.063	0.92	1.34	0.025	0.91	Protein coding	protein_coding	isoform	Q969K7-3	TMM54_HUMAN
ENST00000541279	MRPL21	1.47	2.02	7.66	2.8	0.45	0.8	0.58	2.38	0.046	0.97	0.93	0.57	0.62	Protein coding	nonsense_mediated_decay	canonical	F5H7V8	F5H7V8_HUMAN
ENST00000439747	MRPL22	15.92	24.08	19.22	34.28	0.6	0.2	0.62	0.27	0.58	0.64	1.11	0.0096	0.91	Protein coding	protein_coding	canonical	J3KQY1	J3KQY1_HUMAN
ENST00000555030	C14orf2	2.68	13.49	13.69	14.56	2.33	0.007	0.98	2.35	0.0063	0.98	2.44	0.0039	0.98	Protein coding	protein_coding	canonical	G3V556	G3V556_HUMAN
ENST00000546990	RPLP0	1.81	3.58	1195.7	5.64	0.99	0.49	0.6	9.37	0	1	1.64	0.18	0.91	Protein coding	protein_coding	canonical	F8VZS0	F8VZS0_HUMAN
ENST00000445441	RP6-109B7.3	0.18	0.01	7.01	0.01	-4.17	0.88	0.58	5.29	0.011	0.99	-4.17	0.88	0.59	Long noncoding	antisense	MISS	MISS	MISS
ENST00000465096	NDUFV2	2.37	9.65	6.7	6.56	2.02	0.039	0.97	1.5	0.17	0.91	1.47	0.18	0.9	Long noncoding	processed_transcript	MISS	MISS	MISS
ENST00000599988	FCGRT	3.42	7.66	6.26	14.23	1.16	0.22	0.89	0.87	0.39	0.66	2.06	0.01	0.98	Protein coding	protein_coding	canonical	M0R0K7	M0R0K7_HUMAN
ENST00000521272	ZNF706	5.71	8.48	17.57	10.18	0.57	0.48	0.6	1.62	0.014	0.94	0.83	0.28	0.64	Protein coding	protein_coding	canonical	Q9Y5V0	ZN706_HUMAN
ENST00000506395	ANXA5	0.01	0.85	8.78	0.01	6.41	0.55	0.81	9.78	0.0023	0.99	0	1	0.59	Protein coding	nonsense_mediated_decay	canonical	E9PHT9	E9PHT9_HUMAN
ENST00000466674	RPL22L1	0.01	0.97	6.11	3.25	6.61	0.51	0.81	9.26	0.014	0.99	8.34	0.11	0.96	Protein coding	protein_coding	canonical	H0Y8C2	H0Y8C2_HUMAN
ENST00000552588	RPL18	16.98	98.13	64.3	141.19	2.53	2.7e-15	0.98	1.92	7.7e-08	0.94	3.06	8.3e-26	1	Protein coding	protein_coding	isoform	Q07020-2	RL18_HUMAN
ENST00000602889	RP11-84A19.4	1.22	1.79	18.55	11.22	0.55	0.78	0.58	3.92	4.3e-05	1	3.2	0.0042	0.99	Long noncoding	lincRNA	MISS	MISS	MISS
ENST00000482440	UQCC1	0.01	0.01	5.19	0.01	0	1	0.81	9.02	0.027	0.99	0	1	0.81	Long noncoding	processed_transcript	MISS	MISS	MISS
ENST00000270625	RPS11	2405.64	6948.81	8404.71	11088.3	1.53	0	0.92	1.81	0	0.94	2.21	0	0.98	Protein coding	protein_coding	canonical	P62280	RS11_HUMAN
ENST00000409712	SUMO1	0.01	0.01	4.72	0.01	0	1	0.58	8.88	0.038	0.98	0	1	0.59	Protein coding	protein_coding	canonical	B9A032	B9A032_HUMAN
ENST00000392359	STRA13	13.15	27.93	8.25	23.47	1.09	0.022	0.9	-0.67	0.3	0.66	0.84	0.091	0.65	Protein coding	protein_coding	canonical	A8MT69	CENPX_HUMAN
ENST00000367208	SNRPE	42.08	93.08	88.44	109.32	1.15	9.8e-06	0.91	1.07	4.4e-05	0.92	1.38	3e-08	0.92	Protein coding	protein_coding	canonical	A6NHK2	A6NHK2_HUMAN
ENST00000582463	RPL36	0.01	2.99	1180.54	1.37	8.22	0.13	0.94	16.85	0	1	7.1	0.39	0.81	Protein coding	protein_coding	canonical	J3KTD3	J3KTD3_HUMAN
ENST00000516595	SCARNA16	0.01	0.01	0.01	7.07	0	1	0.58	0	1	0.63	9.47	0.0074	0.99	Short noncoding	snoRNA	MISS	MISS	MISS
ENST00000313352	PUF60	0.4	0.01	9.84	0.01	-5.32	0.76	0.58	4.62	0.0026	0.99	-5.32	0.76	0.59	Protein coding	protein_coding	isoform	Q9UHX1-4	PUF60_HUMAN
ENST00000462082	ATP1B3	5.47	15.2	13.98	12.98	1.47	0.034	0.91	1.35	0.057	0.92	1.25	0.086	0.91	Protein coding	protein_coding	canonical	C9J6S2	C9J6S2_HUMAN
ENST00000503892	TMEM167A	7.98	9.61	25.47	17.84	0.27	0.71	0.59	1.68	0.0023	0.94	1.16	0.055	0.91	Long noncoding	processed_transcript	MISS	MISS	MISS
ENST00000339556	S100A13	6.84	4.9	23.91	0.32	-0.48	0.59	0.59	1.81	0.0019	0.94	-4.4	0.016	0.99	Protein coding	protein_coding	canonical	Q99584	S10AD_HUMAN
ENST00000397100	C7orf50	0.01	8.77	5.47	2.78	9.78	0.0023	0.99	9.1	0.023	0.99	8.12	0.15	0.95	Protein coding	protein_coding	canonical	Q9BRJ6	CG050_HUMAN
ENST00000359165	EEF1A1P4	2.94	4.16	16.45	6.32	0.5	0.67	0.59	2.48	0.0019	0.98	1.11	0.29	0.89	Pseudogene	processed_pseudogene	MISS	MISS	MISS
ENST00000496182	RPL23A	9.42	15.77	31.79	30.83	0.74	0.21	0.63	1.75	0.00042	0.94	1.71	0.00065	0.93	Protein coding	protein_coding	canonical	K7EMA7	K7EMA7_HUMAN
ENST00000405202	BZW2	2.93	5.19	10.53	5.55	0.83	0.46	0.62	1.85	0.042	0.93	0.92	0.4	0.63	Protein coding	protein_coding	canonical	B5MCH7	B5MCH7_HUMAN
ENST00000476648	SNX5	24.28	53.42	21.62	63.37	1.14	0.0009	0.91	-0.17	0.7	0.63	1.38	2.5e-05	0.92	Long noncoding	processed_transcript	MISS	MISS	MISS
ENST00000546862	NACA	3.4	12.99	2.54	33.35	1.93	0.019	0.93	-0.42	0.75	0.63	3.29	1.9e-07	1	Protein coding	protein_coding	canonical	F8W1N5	F8W1N5_HUMAN
ENST00000380842	POMP	101.88	170.73	204.1	218.42	0.75	2.9e-05	0.63	1	3.9e-09	0.92	1.1	4.9e-11	0.91	Protein coding	protein_coding	canonical	Q9Y244	POMP_HUMAN
ENST00000353689	CCNB1IP1	2.46	8.46	36.17	17.58	1.78	0.078	0.92	3.88	6.4e-09	1	2.84	0.00054	0.99	Protein coding	protein_coding	canonical	Q9NPC3	CIP1_HUMAN
ENST00000551150	RPLP0	5.05	10.47	2.95	14.48	1.05	0.18	0.9	-0.78	0.49	0.66	1.52	0.035	0.91	Protein coding	protein_coding	canonical	A0A024RBS2	A0A024RBS2_HUMAN
ENST00000551150	RPLP0	5.05	10.47	2.95	14.48	1.05	0.18	0.9	-0.78	0.49	0.66	1.52	0.035	0.91	Protein coding	protein_coding	canonical	P05388	RLA0_HUMAN
ENST00000352435	PRDX5	3.87	6.42	11.95	6.41	0.73	0.45	0.61	1.63	0.046	0.93	0.73	0.45	0.63	Protein coding	protein_coding	isoform	P30044-3	PRDX5_HUMAN
ENST00000600528	COPE	0.73	8.12	10.14	3.24	3.48	0.014	0.99	3.8	0.0038	0.99	2.16	0.26	0.94	Long noncoding	processed_transcript	MISS	MISS	MISS
ENST00000372079	PRDX1	4.02	2.83	44.33	5.3	-0.51	0.67	0.59	3.46	6.9e-10	1	0.4	0.69	0.6	Protein coding	protein_coding	canonical	A0A0A0MRQ5	A0A0A0MRQ5_HUMAN
ENST00000552981	SLC25A3	322.02	483.01	141.25	650.72	0.59	1.3e-08	0.63	-1.19	1.9e-17	0.92	1.02	2e-26	0.91	Protein coding	protein_coding	canonical	A0A024RBE8	A0A024RBE8_HUMAN
ENST00000552981	SLC25A3	322.02	483.01	141.25	650.72	0.59	1.3e-08	0.63	-1.19	1.9e-17	0.92	1.02	2e-26	0.91	Protein coding	protein_coding	isoform	Q00325-2	MPCP_HUMAN
ENST00000518349	HSD17B4	0.01	2.24	5.01	5.51	7.81	0.21	0.94	8.97	0.031	0.99	9.11	0.022	0.98	Long noncoding	processed_transcript	MISS	MISS	MISS
ENST00000392730	RPL13P12	23.87	101.05	13.87	142.81	2.08	1e-12	0.98	-0.78	0.11	0.67	2.58	4.4e-22	0.99	Pseudogene	processed_pseudogene	MISS	MISS	MISS
ENST00000538491	METTL5	0.01	0.01	9.53	0.01	0	1	0.58	9.9	0.0014	0.99	0	1	0.59	Protein coding	protein_coding	canonical	F5H4E8	F5H4E8_HUMAN
ENST00000454076	IDH3G	0.01	0.72	8.91	0.01	6.17	0.61	0.81	9.8	0.0021	0.99	0	1	0.59	Protein coding	protein_coding	canonical	H0Y5Q7	H0Y5Q7_HUMAN
ENST00000479824	ETV2	0.01	1.44	5.36	1.86	7.17	0.37	0.87	9.07	0.024	0.99	7.54	0.27	0.91	Protein coding	protein_coding	canonical	K7ERX2	K7ERX2_HUMAN
ENST00000532025	PSMD13	0.01	1.15	4.79	0.01	6.84	0.45	0.87	8.9	0.036	0.98	0	1	0.59	Long noncoding	processed_transcript	MISS	MISS	MISS
ENST00000380359	NET1	24.14	71.85	58.04	187.58	1.57	7.5e-07	0.91	1.27	0.00016	0.92	2.96	8.6e-33	1	Protein coding	protein_coding	canonical	Q5SQI7	Q5SQI7_HUMAN
ENST00000380359	NET1	24.14	71.85	58.04	187.58	1.57	7.5e-07	0.91	1.27	0.00016	0.92	2.96	8.6e-33	1	Protein coding	protein_coding	isoform	Q7Z628-2	ARHG8_HUMAN
ENST00000305321	BOLA2B	8.75	22.1	0.27	22.81	1.34	0.017	0.91	-5	0.0042	0.99	1.38	0.012	0.92	Protein coding	protein_coding	MISS	MISS	MISS
ENST00000495588	GAPVD1	0.01	0.01	6.69	0.01	0	1	0.58	9.39	0.0097	0.99	0	1	0.59	Long noncoding	processed_transcript	MISS	MISS	MISS
ENST00000329819	MRPL11	14.14	23.52	33.96	32.19	0.73	0.13	0.63	1.26	0.0042	0.92	1.19	0.008	0.91	Protein coding	protein_coding	isoform	Q9Y3B7-3	RM11_HUMAN
ENST00000475658	ARRDC1	0.95	3.41	7.74	1.35	1.84	0.29	0.9	3.02	0.024	0.99	0.5	0.83	0.59	Long noncoding	processed_transcript	MISS	MISS	MISS
ENST00000547774	RP11-579D7.4	2.33	4.27	14.08	8.77	0.87	0.49	0.6	2.59	0.0034	0.99	1.91	0.06	0.93	Long noncoding	lincRNA	MISS	MISS	MISS
ENST00000379786	PRR13	26.42	71.66	30.83	109.56	1.44	3.7e-06	0.91	0.22	0.56	0.64	2.05	1.9e-13	0.98	Protein coding	protein_coding	isoform	Q9NZ81-2	PRR13_HUMAN
ENST00000477057	FDPS	0.01	0.01	12.58	0.01	0	1	0.58	10.3	0.00016	1	0	1	0.59	Long noncoding	processed_transcript	MISS	MISS	MISS
ENST00000237889	NDUFB3	27.25	58.98	44.09	63.8	1.11	0.0006	0.91	0.69	0.047	0.67	1.23	0.00011	0.91	Protein coding	protein_coding	canonical	A0A024R413	A0A024R413_HUMAN
ENST00000237889	NDUFB3	27.25	58.98	44.09	63.8	1.11	0.0006	0.91	0.69	0.047	0.67	1.23	0.00011	0.91	Protein coding	protein_coding	canonical	O43676	NDUB3_HUMAN
ENST00000444631	SARNP	1.05	6.08	15.8	5.53	2.54	0.071	0.97	3.92	0.00018	1	2.4	0.097	0.96	Protein coding	protein_coding	canonical	Q567R9	Q567R9_HUMAN
ENST00000512737	NME1-NME2	307.39	853.38	563.3	1231.5	1.47	5.3e-60	0.92	0.87	2.5e-18	0.68	2	3.8e-131	0.98	Protein coding	protein_coding	canonical	P22392	NDKB_HUMAN
ENST00000512737	NME1-NME2	307.39	853.38	563.3	1231.5	1.47	5.3e-60	0.92	0.87	2.5e-18	0.68	2	3.8e-131	0.98	Protein coding	protein_coding	canonical	Q6FHN3	Q6FHN3_HUMAN
ENST00000326092	RPL21	151.71	486.8	625.61	796.05	1.68	4.8e-42	0.93	2.04	2.6e-69	0.98	2.39	2.7e-106	0.98	Protein coding	protein_coding	canonical	P46778	RL21_HUMAN
ENST00000326092	RPL21	151.71	486.8	625.61	796.05	1.68	4.8e-42	0.93	2.04	2.6e-69	0.98	2.39	2.7e-106	0.98	Protein coding	protein_coding	canonical	Q6IAX2	Q6IAX2_HUMAN
ENST00000508749	SLC35B1	0.01	0.96	4.48	1.74	6.59	0.51	0.81	8.81	0.045	0.98	7.44	0.3	0.91	Long noncoding	retained_intron	MISS	MISS	MISS
ENST00000586921	SMARCA4	0.04	15.97	2.91	8.73	8.67	1.7e-05	1	6.21	0.14	0.95	7.8	0.0026	0.99	Long noncoding	processed_transcript	MISS	MISS	MISS
ENST00000550487	COX14	21.83	43.52	53.33	53.38	1	0.0073	0.91	1.29	0.00025	0.92	1.29	0.00025	0.91	Protein coding	protein_coding	canonical	Q96I36	COX14_HUMAN
ENST00000606083	LPAL2	0.45	0.08	5.72	0.65	-2.53	0.78	0.58	3.67	0.041	0.99	0.53	0.9	0.59	Long noncoding	processed_transcript	MISS	MISS	MISS
ENST00000436445	RPS9	5.59	27.95	26.24	24.11	2.32	7.7e-05	0.98	2.23	0.00019	0.98	2.11	0.00056	0.98	Protein coding	nonsense_mediated_decay	canonical	B5MCT8	B5MCT8_HUMAN
ENST00000550266	C14orf23	2.02	1.81	17.09	7.88	-0.16	0.92	0.58	3.08	0.00039	1	1.96	0.071	0.92	Long noncoding	processed_transcript	MISS	MISS	MISS
ENST00000484321	RPS18	2.28	6.79	26.68	9.25	1.57	0.15	0.9	3.55	1.8e-06	1	2.02	0.045	0.97	Protein coding	protein_coding	canonical	J3JS69	J3JS69_HUMAN
ENST00000366746	MRPL55	6.11	10.1	25.74	12.19	0.72	0.34	0.62	2.07	0.00041	0.98	1	0.17	0.9	Protein coding	protein_coding	canonical	A0A024R3R0	A0A024R3R0_HUMAN
ENST00000366746	MRPL55	6.11	10.1	25.74	12.19	0.72	0.34	0.62	2.07	0.00041	0.98	1	0.17	0.9	Protein coding	protein_coding	canonical	Q7Z7F7	RM55_HUMAN
ENST00000322989	RPS15A	11.64	29.6	48.72	45.06	1.35	0.0051	0.91	2.07	9.9e-07	0.98	1.95	5.8e-06	0.93	Protein coding	protein_coding	canonical	B2R4W8	B2R4W8_HUMAN
ENST00000322989	RPS15A	11.64	29.6	48.72	45.06	1.35	0.0051	0.91	2.07	9.9e-07	0.98	1.95	5.8e-06	0.93	Protein coding	protein_coding	canonical	P62244	RS15A_HUMAN
ENST00000375477	PCID2	5.21	13.99	5.75	12.04	1.43	0.048	0.91	0.14	0.88	0.63	1.21	0.11	0.9	Protein coding	protein_coding	canonical	Q5JVF3	PCID2_HUMAN
ENST00000556670	METTL17	2.71	6.19	0.93	10.22	1.19	0.27	0.89	-1.55	0.41	0.88	1.92	0.04	0.93	Protein coding	protein_coding	isoform	Q9H7H0-2	MET17_HUMAN
ENST00000418207	RPSAP9	2.75	5.78	62.32	8.47	1.07	0.33	0.89	4.5	6e-16	1	1.62	0.098	0.92	Pseudogene	processed_pseudogene	MISS	MISS	MISS
ENST00000257262	TMEM258	6.4	0.01	197.25	4.71	-9.32	0.012	0.99	4.95	1.9e-50	1	-0.44	0.63	0.61	Protein coding	nonsense_mediated_decay	canonical	P61165	TM258_HUMAN
ENST00000476337	RPS18	4.58	12.7	22.03	13.85	1.47	0.055	0.91	2.27	0.00059	0.98	1.6	0.033	0.93	Long noncoding	processed_transcript	MISS	MISS	MISS
ENST00000409248	C4orf48	40.53	129.5	126.78	136.22	1.68	3.2e-12	0.93	1.65	1e-11	0.94	1.75	1.7e-13	0.93	Protein coding	protein_coding	isoform	Q5BLP8-3	CD048_HUMAN
ENST00000336097	NME1	5.02	15.77	20.34	27.62	1.65	0.019	0.93	2.02	0.0022	0.98	2.46	4.9e-05	0.98	Protein coding	protein_coding	isoform	P15531-2	NDKA_HUMAN
ENST00000493053	ATP5C1	0.01	16.3	2.72	14	10.67	1.2e-05	1	8.09	0.15	0.95	10.45	6.1e-05	1	Long noncoding	processed_transcript	MISS	MISS	MISS
ENST00000324913	CHCHD5	7.73	29.06	13.39	21.76	1.91	0.00036	0.93	0.79	0.23	0.67	1.49	0.0098	0.92	Protein coding	protein_coding	canonical	Q9BSY4	CHCH5_HUMAN
ENST00000597692	CTD-2192J16.22	9.03	23.35	27.56	28.02	1.37	0.012	0.91	1.61	0.002	0.94	1.63	0.0017	0.93	Protein coding	nonsense_mediated_decay	canonical	M0QZ24	M0QZ24_HUMAN
ENST00000555523	IFI27L1	3.09	8.47	11.09	8.82	1.45	0.13	0.9	1.84	0.036	0.93	1.51	0.11	0.91	Protein coding	protein_coding	canonical	Q96BM0	I27L1_HUMAN
ENST00000585716	C19orf24	12.47	35.01	14.03	19.01	1.49	0.00098	0.91	0.17	0.77	0.63	0.61	0.25	0.64	Long noncoding	processed_transcript	MISS	MISS	MISS
ENST00000394125	RABEPK	0.01	6.73	0.01	5.96	9.39	0.0095	0.99	0	1	0.63	9.22	0.016	0.98	Protein coding	protein_coding	canonical	A0A024R8A0	A0A024R8A0_HUMAN
ENST00000394125	RABEPK	0.01	6.73	0.01	5.96	9.39	0.0095	0.99	0	1	0.63	9.22	0.016	0.98	Protein coding	protein_coding	canonical	Q7Z6M1	RABEK_HUMAN
ENST00000362464	RNA5S11	75.96	333.77	2.23	710.69	2.14	7.6e-40	0.98	-5.09	2e-20	1	3.23	2.7e-130	1	Short noncoding	rRNA	MISS	MISS	MISS
ENST00000422565	RPL31P63	1.81	3.62	20.69	9.72	1.01	0.48	0.87	3.52	3.1e-05	1	2.43	0.021	0.97	Pseudogene	processed_pseudogene	MISS	MISS	MISS
ENST00000587474	RPL29P33	4.88	12.4	108.01	13.56	1.35	0.076	0.91	4.47	1.1e-26	1	1.48	0.046	0.91	Pseudogene	processed_pseudogene	MISS	MISS	MISS
ENST00000480306	RPL29	2.29	14.94	124.74	17.82	2.71	0.002	0.99	5.77	1.4e-34	1	2.96	0.00037	0.99	Protein coding	nonsense_mediated_decay	canonical	F8WF43	F8WF43_HUMAN
ENST00000384172	RNU6-36P	109.91	1547.68	2.23	2319.44	3.82	0	1	-5.62	2.7e-30	1	4.4	0	1	Short noncoding	snRNA	MISS	MISS	MISS
ENST00000347630	SPOP	0.88	2.73	2.52	7.9	1.64	0.39	0.87	1.53	0.44	0.88	3.17	0.019	0.99	Protein coding	protein_coding	canonical	O43791	SPOP_HUMAN
ENST00000443398	PPIL3	0.58	2.15	6.67	0.83	1.89	0.42	0.87	3.52	0.027	0.99	0.51	0.88	0.59	Protein coding	protein_coding	canonical	C9J4N2	C9J4N2_HUMAN
ENST00000496795	RP11-298C3.2	0.89	1.37	6.41	1.46	0.63	0.79	0.58	2.85	0.048	0.98	0.72	0.76	0.59	Pseudogene	processed_pseudogene	MISS	MISS	MISS
ENST00000558134	SEC11A	4.94	1.79	14.14	1.32	-1.47	0.26	0.89	1.52	0.037	0.92	-1.9	0.18	0.91	Protein coding	protein_coding	isoform	P67812-3	SC11A_HUMAN
ENST00000439424	C17orf49	13.07	30.85	27.85	33.76	1.24	0.0073	0.91	1.09	0.021	0.92	1.37	0.0024	0.92	Protein coding	protein_coding	canonical	Q8IXM2	BAP18_HUMAN
ENST00000363030	RNA5SP463	0.01	0.01	0.01	293.81	0	1	0.58	0	1	0.63	14.84	3.6e-89	1	Short noncoding	rRNA	MISS	MISS	MISS
ENST00000588490	RPL7AP66	14.74	39.35	83.83	54.02	1.42	0.00075	0.91	2.51	3.9e-13	0.98	1.87	1.3e-06	0.94	Pseudogene	processed_pseudogene	MISS	MISS	MISS
ENST00000456586	RPL37A	1667.44	5443.84	11275.4	8761.36	1.71	0	0.93	2.76	0	1	2.39	0	0.98	Protein coding	protein_coding	canonical	C9J4Z3	C9J4Z3_HUMAN
ENST00000413306	RPLP0P6	55.72	151.68	767.07	226.49	1.45	1.3e-11	0.91	3.78	4.3e-161	1	2.02	8.5e-26	0.98	Pseudogene	pseudogene	MISS	MISS	MISS
ENST00000526248	RPS3	37.18	231.53	834.79	350.93	2.64	1e-35	0.99	4.49	1.3e-197	1	3.24	2.1e-65	1	Protein coding	nonsense_mediated_decay	canonical	H0YCJ7	H0YCJ7_HUMAN
ENST00000540199	TOP2B	0.01	7.78	3.13	4.31	9.6	0.0046	0.99	8.29	0.11	0.97	8.75	0.051	0.98	Protein coding	protein_coding	canonical	B4DLV2	B4DLV2_HUMAN
ENST00000509199	TRIM7	0.07	3.42	0.75	4.71	5.55	0.1	0.96	3.35	0.64	0.83	6.01	0.043	0.98	Long noncoding	processed_transcript	MISS	MISS	MISS
ENST00000375787	DDAH2	2.59	8.38	0.98	10.34	1.7	0.09	0.92	-1.4	0.46	0.88	2	0.034	0.97	Protein coding	protein_coding	canonical	O95865	DDAH2_HUMAN
ENST00000375787	DDAH2	2.59	8.38	0.98	10.34	1.7	0.09	0.92	-1.4	0.46	0.88	2	0.034	0.97	Protein coding	protein_coding	canonical	V9HW53	V9HW53_HUMAN
ENST00000430157	UBA52	545.5	1517.58	1867.67	2356.25	1.48	1.3e-105	0.92	1.78	1.7e-168	0.94	2.11	1.1e-266	0.98	Protein coding	protein_coding	canonical	P62987	RL40_HUMAN
ENST00000430157	UBA52	545.5	1517.58	1867.67	2356.25	1.48	1.3e-105	0.92	1.78	1.7e-168	0.94	2.11	1.1e-266	0.98	Protein coding	protein_coding	canonical	Q3MIH3	Q3MIH3_HUMAN
ENST00000426960	ARL6IP4	17.77	42.26	37.91	55.2	1.25	0.0015	0.91	1.09	0.0069	0.92	1.64	8.6e-06	0.93	Protein coding	protein_coding	canonical	A0A0C4DG62	A0A0C4DG62_HUMAN
ENST00000517184	SNORA25	0.01	113.45	0.01	0.01	13.47	7e-35	1	0	1	0.63	0	1	0.59	Short noncoding	snoRNA	MISS	MISS	MISS
ENST00000525649	MTCH2	11.22	20.74	36.13	23.02	0.89	0.096	0.63	1.69	0.00025	0.94	1.04	0.045	0.91	Long noncoding	processed_transcript	MISS	MISS	MISS
ENST00000586439	POLR2I	0.59	1.12	14.12	1.99	0.92	0.76	0.58	4.57	0.00022	1	1.75	0.47	0.87	Protein coding	nonsense_mediated_decay	canonical	K7ENX4	K7ENX4_HUMAN
ENST00000248342	EIF3K	112.24	221.67	214.78	274.23	0.98	1.6e-09	0.64	0.94	1.1e-08	0.68	1.29	6.5e-17	0.92	Protein coding	protein_coding	canonical	Q9UBQ5	EIF3K_HUMAN
ENST00000301073	ZNF524	7.75	22.88	19.2	21.85	1.56	0.0062	0.91	1.31	0.029	0.92	1.5	0.0096	0.92	Protein coding	protein_coding	canonical	Q96C55	ZN524_HUMAN
ENST00000559251	RP11-16B9.1	0.01	0.01	4.41	0.01	0	1	0.58	8.79	0.047	0.98	0	1	0.59	Long noncoding	antisense	MISS	MISS	MISS
ENST00000595804	HNRNPL	4.62	17.61	23.92	38.84	1.93	0.0057	0.93	2.37	0.00022	0.98	3.07	5e-08	1	Long noncoding	retained_intron	MISS	MISS	MISS
ENST00000443585	C12orf75	35.33	82.63	65.24	134.08	1.23	1.1e-05	0.91	0.89	0.0028	0.68	1.92	6e-15	0.94	Protein coding	protein_coding	canonical	Q8TAD7	OCC1_HUMAN
ENST00000422567	CSNK2B	12.21	22.13	8.63	25.36	0.86	0.094	0.63	-0.5	0.45	0.65	1.06	0.033	0.91	Protein coding	protein_coding	canonical	N0E4C7	N0E4C7_HUMAN
ENST00000422567	CSNK2B	12.21	22.13	8.63	25.36	0.86	0.094	0.63	-0.5	0.45	0.65	1.06	0.033	0.91	Protein coding	protein_coding	canonical	P67870	CSK2B_HUMAN
ENST00000561000	RP11-293M10.5	0.01	0.01	0.01	11.07	0	1	0.58	0	1	0.63	10.11	0.00047	1	Long noncoding	lincRNA	MISS	MISS	MISS
ENST00000601187	TECR	1.49	6.11	15.5	5.22	2.04	0.11	0.96	3.38	0.00046	1	1.81	0.18	0.91	Protein coding	protein_coding	canonical	M0R329	M0R329_HUMAN
ENST00000547250	ATP5B	11.33	13.86	74.07	10.97	0.29	0.62	0.59	2.71	1.1e-12	0.99	-0.05	0.94	0.59	Long noncoding	processed_transcript	MISS	MISS	MISS
ENST00000391257	RNA5SP35	0.01	0.01	6.52	0.01	0	1	0.58	9.35	0.011	0.99	0	1	0.59	Short noncoding	rRNA	MISS	MISS	MISS
ENST00000538446	CDK2AP1	23.34	40.14	27.08	64.85	0.78	0.036	0.63	0.22	0.6	0.63	1.47	7.6e-06	0.92	Protein coding	protein_coding	isoform	O14519-2	CDKA1_HUMAN
ENST00000434202	CLIC1	7.71	22.17	24.09	22.83	1.52	0.0081	0.91	1.64	0.0035	0.94	1.57	0.0061	0.92	Protein coding	protein_coding	canonical	O00299	CLIC1_HUMAN
ENST00000434202	CLIC1	7.71	22.17	24.09	22.83	1.52	0.0081	0.91	1.64	0.0035	0.94	1.57	0.0061	0.92	Protein coding	protein_coding	canonical	Q5SRT3	Q5SRT3_HUMAN
ENST00000377493	PARK7	6.2	18.31	54.27	17.5	1.56	0.015	0.91	3.13	6.3e-11	1	1.5	0.021	0.92	Protein coding	protein_coding	canonical	K7ELW0	K7ELW0_HUMAN
ENST00000448875	AL162151.3	2702.07	4827.55	620.17	7245.07	0.84	2.9e-134	0.64	-2.12	7.6e-308	0.98	1.42	0	0.92	Pseudogene	processed_pseudogene	MISS	MISS	MISS
ENST00000586967	CALR	0.01	0.47	12.6	0.76	5.56	0.72	0.58	10.3	0.00016	1	6.24	0.59	0.81	Protein coding	nonsense_mediated_decay	canonical	K7ELE2	K7ELE2_HUMAN
ENST00000531684	GEMIN2	0.01	0.01	5.12	1.57	0	1	0.58	9	0.029	0.99	7.29	0.34	0.91	Protein coding	nonsense_mediated_decay	canonical	H0YCF4	H0YCF4_HUMAN
ENST00000596221	POLD1	0.65	6.34	3.6	2.49	3.28	0.037	0.98	2.46	0.2	0.95	1.94	0.37	0.87	Long noncoding	retained_intron	MISS	MISS	MISS
ENST00000357790	RPLP1	212.09	809.46	5528.99	1061.82	1.93	6.5e-83	0.93	4.7	0	1	2.32	1.9e-136	0.98	Protein coding	protein_coding	isoform	P05386-2	RLA1_HUMAN
ENST00000393827	SHMT2	0.01	2.4	4.4	0.03	7.91	0.19	0.94	8.78	0.047	0.98	1.74	0.98	0.59	Protein coding	protein_coding	canonical	B4DLV4	B4DLV4_HUMAN
ENST00000486645	CMC2	2.06	6.96	19.43	10.76	1.76	0.12	0.91	3.24	0.0001	1	2.38	0.016	0.98	Protein coding	protein_coding	canonical	H3BRC3	H3BRC3_HUMAN
ENST00000473157	SLC2A4RG	0.01	0.01	10.63	0.01	0	1	0.58	10.05	0.00063	1	0	1	0.59	Long noncoding	processed_transcript	MISS	MISS	MISS
ENST00000595903	ATP5L	1.93	8.61	154.07	12.16	2.16	0.044	0.97	6.32	1e-43	1	2.65	0.0062	0.99	Long noncoding	processed_transcript	MISS	MISS	MISS
ENST00000482086	PCCB	0.68	8.42	8.1	6.11	3.62	0.011	0.99	3.56	0.013	0.99	3.16	0.045	0.98	Protein coding	protein_coding	canonical	E9PEC3	E9PEC3_HUMAN
ENST00000447176	FUOM	4.91	15.56	16.43	12.15	1.66	0.019	0.93	1.74	0.013	0.94	1.31	0.086	0.91	Protein coding	protein_coding	MISS	MISS	MISS
ENST00000467838	SEC16A	0.96	4.26	3.25	7.29	2.15	0.18	0.95	1.76	0.32	0.91	2.92	0.031	0.98	Long noncoding	processed_transcript	MISS	MISS	MISS
ENST00000473620	PPDPF	136.86	456.79	402.85	590.29	1.74	2.3e-41	0.93	1.56	1.4e-31	0.93	2.11	4.1e-68	0.98	Long noncoding	processed_transcript	MISS	MISS	MISS
ENST00000423240	HSPB1P1	14.38	36.38	62.81	38.82	1.34	0.0019	0.91	2.13	1.4e-08	0.98	1.43	0.00074	0.92	Pseudogene	processed_pseudogene	MISS	MISS	MISS
ENST00000312515	DRAP1	13.59	30.76	0.01	23.38	1.18	0.01	0.91	-10.13	8.3e-05	1	0.78	0.11	0.64	Protein coding	protein_coding	canonical	Q14919	NC2A_HUMAN
ENST00000495630	TMEM53	0.01	3.31	0.01	4.4	8.37	0.1	0.96	0	1	0.63	8.78	0.047	0.98	Long noncoding	processed_transcript	MISS	MISS	MISS
ENST00000603895	RNVU1-18	11.27	27.63	7.88	84.07	1.29	0.0087	0.91	-0.52	0.45	0.65	2.9	3.6e-15	0.99	Short noncoding	snRNA	MISS	MISS	MISS
ENST00000571024	ANAPC11	7.95	18.84	3.5	13.53	1.24	0.037	0.91	-1.18	0.21	0.91	0.77	0.24	0.64	Protein coding	protein_coding	canonical	Q9NYG5	APC11_HUMAN
ENST00000538171	TRAP1	4.67	3.7	9.67	35.01	-0.34	0.75	0.58	1.05	0.2	0.91	2.91	4.9e-07	0.99	Protein coding	protein_coding	isoform	Q12931-2	TRAP1_HUMAN
ENST00000313115	ATOX1	25.04	66.21	75.04	77.34	1.4	1.3e-05	0.91	1.58	3.8e-07	0.94	1.63	1.4e-07	0.93	Protein coding	protein_coding	canonical	O00244	ATOX1_HUMAN
ENST00000236067	ATP6V0B	14.95	34.36	23.6	37.16	1.2	0.0057	0.91	0.66	0.17	0.67	1.31	0.002	0.91	Protein coding	protein_coding	isoform	Q99437-2	VATO_HUMAN
ENST00000393957	TPPP3	40.94	97.56	50.77	83.72	1.25	1.2e-06	0.91	0.31	0.31	0.64	1.03	0.00012	0.91	Protein coding	protein_coding	canonical	A0A024R702	A0A024R702_HUMAN
ENST00000393957	TPPP3	40.94	97.56	50.77	83.72	1.25	1.2e-06	0.91	0.31	0.31	0.64	1.03	0.00012	0.91	Protein coding	protein_coding	canonical	Q9BW30	TPPP3_HUMAN
ENST00000579248	RPL17	129.76	379.41	544.68	545.56	1.55	1.4e-29	0.92	2.07	1.6e-61	0.98	2.07	1e-61	0.98	Protein coding	protein_coding	canonical	A0A024R261	A0A024R261_HUMAN
ENST00000579248	RPL17	129.76	379.41	544.68	545.56	1.55	1.4e-29	0.92	2.07	1.6e-61	0.98	2.07	1e-61	0.98	Protein coding	protein_coding	canonical	P18621	RL17_HUMAN
ENST00000467889	CALML4	16.95	31.02	18.68	36.72	0.87	0.043	0.63	0.14	0.77	0.63	1.12	0.0069	0.91	Protein coding	protein_coding	canonical	Q96GE6	CALL4_HUMAN
ENST00000569264	RP11-296I10.5	0.01	0.01	1.05	783.55	0	1	0.58	6.71	0.48	0.88	16.26	1.3e-236	1	Pseudogene	processed_pseudogene	MISS	MISS	MISS
ENST00000597451	UBA52	0.01	21.33	1062.87	0.03	11.06	3.8e-07	1	16.7	1.10868330926776e-320	1	1.73	0.98	0.59	Protein coding	protein_coding	canonical	P62987	RL40_HUMAN
ENST00000597451	UBA52	0.01	21.33	1062.87	0.03	11.06	3.8e-07	1	16.7	1.10868330926776e-320	1	1.73	0.98	0.59	Protein coding	protein_coding	canonical	Q3MIH3	Q3MIH3_HUMAN
ENST00000529806	RPS2	30.83	81.09	90.98	122	1.4	1.5e-06	0.91	1.56	3e-08	0.93	1.98	3.1e-14	0.94	Protein coding	protein_coding	canonical	E9PM36	E9PM36_HUMAN
ENST00000580210	RPL17	7.66	25.11	113.91	33.7	1.71	0.0021	0.93	3.9	1.1e-25	1	2.14	3.5e-05	0.98	Protein coding	protein_coding	canonical	J3QLC8	J3QLC8_HUMAN
ENST00000497142	HYPK	1.62	4.07	12.14	4.22	1.33	0.35	0.88	2.91	0.0042	0.99	1.38	0.32	0.89	Long noncoding	processed_transcript	MISS	MISS	MISS
ENST00000608413	RPS9	90.66	282.75	284.22	409.15	1.64	2.8e-24	0.93	1.65	1.5e-24	0.94	2.17	1.5e-49	0.98	Protein coding	protein_coding	canonical	A0A024R4M0	A0A024R4M0_HUMAN
ENST00000608413	RPS9	90.66	282.75	284.22	409.15	1.64	2.8e-24	0.93	1.65	1.5e-24	0.94	2.17	1.5e-49	0.98	Protein coding	protein_coding	canonical	P46781	RS9_HUMAN
ENST00000565571	RPL13	1270.71	4070.95	2488.27	5497.99	1.68	0	0.93	0.97	2.7e-89	0.68	2.11	0	0.98	Long noncoding	retained_intron	MISS	MISS	MISS
ENST00000529163	RPL8	765.89	3094.44	4399.04	4292.15	2.01	0	0.98	2.52	0	0.99	2.49	0	0.98	Long noncoding	processed_transcript	MISS	MISS	MISS
ENST00000384323	SNORA27	0.01	0.01	10.44	0.01	0	1	0.81	10.03	0.00072	0.99	0	1	0.59	Short noncoding	snoRNA	MISS	MISS	MISS
ENST00000543117	TAX1BP1	0.11	5.51	0.01	6.98	5.64	0.027	0.98	-3.47	0.93	0.63	5.98	0.01	0.99	Protein coding	protein_coding	isoform	Q86VP1-2	TAXB1_HUMAN
ENST00000463836	RPL22L1	29.43	81.32	166.72	143.32	1.47	5.7e-07	0.91	2.5	1.1e-24	0.99	2.28	2.1e-19	0.98	Protein coding	protein_coding	canonical	C9JYQ9	C9JYQ9_HUMAN
ENST00000448674	RP11-9M16.2	0.01	0.01	0.78	5.45	0	1	0.58	6.28	0.58	0.83	9.09	0.023	0.98	Long noncoding	lincRNA	MISS	MISS	MISS
ENST00000398119	INTS6	0.01	0.01	0.01	5.17	0	1	0.58	0	1	0.63	9.02	0.028	0.98	Protein coding	protein_coding	isoform	Q9UL03-3	INT6_HUMAN
ENST00000336733	SLC25A26	11.4	22.91	34.33	28.29	1.01	0.051	0.9	1.59	0.00062	0.94	1.31	0.0073	0.91	Protein coding	protein_coding	isoform	Q70HW3-2	SAMC_HUMAN
ENST00000216455	PSMA3	57.98	107.63	66.14	124.46	0.89	0.00011	0.64	0.19	0.47	0.63	1.1	7e-07	0.91	Protein coding	protein_coding	canonical	P25788	PSA3_HUMAN
ENST00000451562	PPIA	588.57	979.4	514.93	1343.21	0.74	3.5e-23	0.63	-0.19	0.027	0.64	1.19	8.9e-68	0.91	Protein coding	protein_coding	canonical	C9J5S7	C9J5S7_HUMAN
ENST00000394333	RPL23	3.57	19.9	82.32	21.79	2.48	0.00059	0.98	4.53	8.9e-21	1	2.61	0.00021	0.99	Protein coding	protein_coding	canonical	B9ZVP7	B9ZVP7_HUMAN
ENST00000584177	C17orf76-AS1	3.05	7.11	27.17	13.62	1.22	0.22	0.9	3.16	4.5e-06	1	2.16	0.0097	0.98	Long noncoding	antisense	MISS	MISS	MISS
ENST00000433898	NDUFB3	11.77	24.04	56.39	28.34	1.03	0.042	0.9	2.26	2.4e-08	0.98	1.27	0.0089	0.91	Protein coding	protein_coding	canonical	A0A024R413	A0A024R413_HUMAN
ENST00000433898	NDUFB3	11.77	24.04	56.39	28.34	1.03	0.042	0.9	2.26	2.4e-08	0.98	1.27	0.0089	0.91	Protein coding	protein_coding	canonical	O43676	NDUB3_HUMAN
ENST00000474661	EXOSC8	5.25	8.83	2.78	16.17	0.75	0.36	0.62	-0.92	0.41	0.66	1.62	0.019	0.93	Long noncoding	processed_transcript	MISS	MISS	MISS
ENST00000603039	RNVU1-9	9.85	25.22	8.81	83.72	1.36	0.0095	0.91	-0.16	0.82	0.63	3.09	5.4e-16	1	Short noncoding	snRNA	MISS	MISS	MISS
ENST00000472679	CLK1	0.01	1.24	3.05	7.36	6.95	0.42	0.87	8.25	0.12	0.97	9.52	0.0061	0.99	Long noncoding	retained_intron	MISS	MISS	MISS
ENST00000401609	RPL3	836.04	1902.03	2031.89	3020.38	1.19	1.2e-94	0.91	1.28	8.7e-114	0.92	1.85	1.5e-287	0.94	Protein coding	protein_coding	canonical	G5E9G0	G5E9G0_HUMAN
ENST00000468582	LAMTOR4	9.04	23.35	26.19	20.61	1.37	0.012	0.91	1.54	0.0037	0.92	1.19	0.035	0.91	Long noncoding	processed_transcript	MISS	MISS	MISS
ENST00000472570	CENPV	3.87	17.7	32.84	28.14	2.19	0.0027	0.98	3.09	5.5e-07	1	2.86	8.4e-06	0.99	Long noncoding	retained_intron	MISS	MISS	MISS
ENST00000395633	ATP5D	94.44	225.2	148.37	213.96	1.25	1.3e-13	0.91	0.65	0.00053	0.67	1.18	5.9e-12	0.91	Protein coding	protein_coding	canonical	P30049	ATPD_HUMAN
ENST00000429437	RPL35A	108.59	356.57	1260.16	493.85	1.72	4.6e-32	0.93	3.54	2.4e-249	1	2.19	7.9e-60	0.98	Protein coding	nonsense_mediated_decay	canonical	F8WBS5	F8WBS5_HUMAN
ENST00000409650	RPL31	32.54	130.45	247.88	184.75	2	2.7e-15	0.98	2.93	1.9e-42	1	2.51	2.9e-27	0.98	Protein coding	protein_coding	canonical	B7Z4E3	B7Z4E3_HUMAN
ENST00000535246	DNAJC4	0.01	2.67	5.29	2.58	8.06	0.16	0.95	9.05	0.026	0.99	8.01	0.17	0.95	Protein coding	protein_coding	canonical	H0YGV0	H0YGV0_HUMAN
ENST00000457131	RPL32	27.88	39.98	5654.4	49.14	0.52	0.14	0.61	7.66	0	1	0.82	0.016	0.65	Protein coding	protein_coding	canonical	D3YTB1	D3YTB1_HUMAN
ENST00000273860	OCIAD2	29.61	28.78	73.21	44.58	-0.04	0.91	0.58	1.31	1.4e-05	0.92	0.59	0.084	0.64	Protein coding	protein_coding	isoform	Q56VL3-2	OCAD2_HUMAN
ENST00000484235	SMDT1	6.11	10.18	8.49	17.88	0.74	0.33	0.62	0.47	0.55	0.64	1.55	0.017	0.92	Long noncoding	retained_intron	MISS	MISS	MISS
ENST00000366613	COA6	2.8	9.45	10.71	12.06	1.75	0.064	0.92	1.93	0.034	0.93	2.11	0.017	0.97	Protein coding	protein_coding	canonical	Q5JTJ3	COA6_HUMAN
ENST00000474384	SNRPB	1.95	10.79	2.82	7.46	2.47	0.014	0.97	0.53	0.72	0.63	1.93	0.083	0.92	Protein coding	nonsense_mediated_decay	canonical	S4R3P3	S4R3P3_HUMAN
ENST00000383869	RNU1-27P	12.54	31.42	3.6	105.79	1.33	0.0043	0.91	-1.8	0.028	0.93	3.08	8.4e-20	1	Short noncoding	snRNA	MISS	MISS	MISS
ENST00000456575	ARPC2	0.01	0.51	20.82	0.01	5.68	0.7	0.81	11.02	5.4e-07	1	0	1	0.59	Protein coding	protein_coding	canonical	H7C3F9	H7C3F9_HUMAN
ENST00000397201	RP11-887P2.3	0.01	0.01	10.01	0.01	0	1	0.58	9.97	0.00097	1	0	1	0.59	Pseudogene	pseudogene	MISS	MISS	MISS
ENST00000397806	HBA2	19.18	48.91	33.4	46.22	1.35	0.00028	0.91	0.8	0.051	0.67	1.27	0.00077	0.91	Protein coding	protein_coding	canonical	G3V1N2	G3V1N2_HUMAN
ENST00000309032	BAD	7.17	16.45	21.58	18.08	1.2	0.059	0.9	1.59	0.0072	0.94	1.33	0.031	0.91	Protein coding	protein_coding	canonical	A0A024R562	A0A024R562_HUMAN
ENST00000309032	BAD	7.17	16.45	21.58	18.08	1.2	0.059	0.9	1.59	0.0072	0.94	1.33	0.031	0.91	Protein coding	protein_coding	canonical	Q92934	BAD_HUMAN
ENST00000456046	AC079250.1	11.41	63.21	145.44	89.4	2.47	4.5e-10	0.98	3.67	5e-31	1	2.97	2.1e-16	0.99	Pseudogene	processed_pseudogene	MISS	MISS	MISS
ENST00000395422	CHCHD2	300.7	650.73	374.66	692.48	1.11	1.8e-30	0.91	0.32	0.0044	0.65	1.2	2.3e-36	0.91	Protein coding	protein_coding	canonical	Q9Y6H1	CHCH2_HUMAN
ENST00000600018	SAMD4B	0.01	16.8	0.01	0.01	10.71	8.7e-06	1	0	1	0.63	0	1	0.59	Protein coding	protein_coding	canonical	M0QZW7	M0QZW7_HUMAN
ENST00000472527	TTLL4	2.86	10.96	5.49	6.19	1.94	0.032	0.92	0.94	0.39	0.66	1.12	0.29	0.89	Long noncoding	retained_intron	MISS	MISS	MISS
ENST00000582050	EIF4A1	0.01	0.48	58.42	1.2	5.58	0.72	0.58	12.51	2.6e-18	1	6.91	0.43	0.87	Protein coding	nonsense_mediated_decay	canonical	J3QL52	J3QL52_HUMAN
ENST00000372969	NDUFS5	85.34	163.65	221.04	190.04	0.94	5.9e-07	0.64	1.37	3.4e-15	0.93	1.16	1.8e-10	0.91	Protein coding	protein_coding	canonical	O43920	NDUS5_HUMAN
ENST00000372969	NDUFS5	85.34	163.65	221.04	190.04	0.94	5.9e-07	0.64	1.37	3.4e-15	0.93	1.16	1.8e-10	0.91	Protein coding	protein_coding	canonical	Q6IBA0	Q6IBA0_HUMAN
ENST00000493018	RPL35	3.78	7.97	21.44	9.65	1.08	0.24	0.89	2.51	0.00032	0.98	1.35	0.12	0.91	Protein coding	nonsense_mediated_decay	canonical	F2Z388	F2Z388_HUMAN
ENST00000308774	TRMT112	33.78	71.17	155.85	107.94	1.08	0.00024	0.91	2.21	3.7e-20	0.98	1.68	2e-10	0.93	Protein coding	protein_coding	isoform	Q9UI30-2	TR112_HUMAN
ENST00000524634	MFF	3.18	9.52	21.41	17.78	1.58	0.083	0.92	2.75	0.00016	0.99	2.48	0.0012	0.98	Protein coding	protein_coding	canonical	E9PPW6	E9PPW6_HUMAN
ENST00000421605	C6orf48	1.98	6.22	8.91	8.39	1.65	0.16	0.91	2.17	0.04	0.97	2.08	0.052	0.97	Protein coding	protein_coding	canonical	A0A024RCN7	A0A024RCN7_HUMAN
ENST00000421605	C6orf48	1.98	6.22	8.91	8.39	1.65	0.16	0.91	2.17	0.04	0.97	2.08	0.052	0.97	Protein coding	protein_coding	canonical	Q9UBA6	G8_HUMAN
ENST00000549748	ATP5G2	1.57	8.73	12.29	11.62	2.47	0.028	0.97	2.97	0.0036	0.99	2.89	0.0053	0.99	Protein coding	nonsense_mediated_decay	MISS	MISS	MISS
ENST00000330339	RPS17	1199.55	4019.92	9144.74	5504.65	1.75	0	0.93	2.93	0	1	2.2	0	0.98	Protein coding	protein_coding	canonical	P08708	RS17_HUMAN
ENST00000430475	RP11-508N22.6	0.01	0.01	7.16	0.01	0	1	0.58	9.48	0.007	0.99	0	1	0.59	Pseudogene	processed_pseudogene	MISS	MISS	MISS
ENST00000331029	EWSR1	1.72	10.46	0.01	10.24	2.61	0.013	0.99	-7.43	0.31	0.92	2.57	0.014	0.98	Protein coding	protein_coding	canonical	B0QYK0	B0QYK0_HUMAN
ENST00000495224	RBM34	5.71	18.84	14.01	26.82	1.72	0.008	0.93	1.3	0.065	0.92	2.23	0.00016	0.98	Long noncoding	processed_transcript	MISS	MISS	MISS
ENST00000586005	SMIM22	43.9	89.59	121.25	118.82	1.03	7e-05	0.91	1.47	9.7e-10	0.93	1.44	2.5e-09	0.92	Protein coding	protein_coding	isoform	K7EJ46-2	SIM22_HUMAN
ENST00000543757	RNF10	1.49	0.87	7.78	2.92	-0.77	0.74	0.58	2.39	0.044	0.97	0.98	0.54	0.62	Long noncoding	processed_transcript	MISS	MISS	MISS
ENST00000532536	SHARPIN	3.3	6.16	13.19	5.17	0.9	0.38	0.62	2	0.015	0.98	0.65	0.55	0.62	Protein coding	protein_coding	canonical	H0YCU2	H0YCU2_HUMAN
ENST00000459521	snoU13	0.01	0.01	70.6	0.01	0	1	0.58	12.79	5.6e-22	1	0	1	0.59	Short noncoding	snoRNA	MISS	MISS	MISS
ENST00000554052	FAM177A1	11.93	21.79	40.67	27.14	0.87	0.093	0.63	1.77	5.7e-05	0.94	1.19	0.015	0.91	Long noncoding	processed_transcript	MISS	MISS	MISS
ENST00000476222	RPS18	4.3	14.1	43.82	20.03	1.71	0.023	0.92	3.35	1.5e-09	1	2.22	0.0012	0.98	Long noncoding	processed_transcript	MISS	MISS	MISS
ENST00000519606	RPS20	9.47	34.2	121.76	37.81	1.85	0.00014	0.93	3.69	2.9e-26	1	2	2.6e-05	0.98	Protein coding	protein_coding	canonical	E5RIP1	E5RIP1_HUMAN
ENST00000453392	QARS	2.43	14.43	5.61	15.75	2.57	0.0032	0.98	1.21	0.29	0.9	2.69	0.0015	0.99	Protein coding	protein_coding	canonical	H7C0R3	H7C0R3_HUMAN
ENST00000589231	EVPL	0.4	6.92	4.43	8.37	4.12	0.017	0.99	3.47	0.087	0.98	4.39	0.0067	0.99	Protein coding	protein_coding	canonical	K7EQ87	K7EQ87_HUMAN
ENST00000520158	CTNNA1	0.01	0.13	4.47	0.14	3.65	0.92	0.58	8.8	0.045	0.98	3.84	0.91	0.59	Protein coding	protein_coding	canonical	E5RIB1	E5RIB1_HUMAN
ENST00000601649	AP2S1	1.76	3.81	8.95	8.59	1.11	0.43	0.88	2.35	0.031	0.98	2.29	0.038	0.97	Protein coding	protein_coding	isoform	P53680-2	AP2S1_HUMAN
ENST00000443631	RP11-545E17.3	2.91	6.89	12.89	11.21	1.25	0.22	0.89	2.15	0.012	0.98	1.95	0.029	0.93	Long noncoding	antisense	MISS	MISS	MISS
ENST00000564220	FBXO22	2.56	10.05	9.14	5.49	1.97	0.038	0.92	1.83	0.061	0.93	1.1	0.33	0.89	Protein coding	protein_coding	canonical	H3BTR7	H3BTR7_HUMAN
ENST00000548480	SLC25A3	0.01	5.27	133.2	24.46	9.04	0.026	0.98	13.7	8e-41	1	11.26	4.3e-08	1	Long noncoding	retained_intron	MISS	MISS	MISS
ENST00000597044	CTD-2031P19.4	534.07	1504.49	5760.83	2235.31	1.49	1.4e-106	0.92	3.43	0	1	2.07	3.6e-246	0.98	Pseudogene	processed_pseudogene	MISS	MISS	MISS
ENST00000293842	RPL26	3174.44	10068.7	15973.4	15344	1.67	0	0.93	2.33	0	0.99	2.27	0	0.98	Protein coding	protein_coding	canonical	P61254	RL26_HUMAN
ENST00000346798	APP	0.16	9.96	0.49	9.85	5.95	0.0015	0.99	1.61	0.81	0.63	5.94	0.0016	0.99	Protein coding	protein_coding	canonical	P05067	A4_HUMAN
ENST00000415352	NDUFV1	4.88	19.16	7.68	3.64	1.97	0.0034	0.93	0.66	0.45	0.66	-0.42	0.69	0.61	Protein coding	protein_coding	canonical	G3V0I5	G3V0I5_HUMAN
ENST00000473109	RP11-390K5.1	7.69	32.04	389.48	48.69	2.06	8.2e-05	0.98	5.66	1.2e-104	1	2.66	1.3e-08	0.99	Pseudogene	processed_pseudogene	MISS	MISS	MISS
ENST00000541945	TPRN	0.01	0.01	0.01	104.94	0	1	0.58	0	1	0.63	13.36	2.6e-32	1	Long noncoding	processed_transcript	MISS	MISS	MISS
ENST00000443642	RUSC1-AS1	0.01	1.58	8.04	3.85	7.3	0.33	0.91	9.65	0.0038	0.99	8.59	0.069	0.97	Long noncoding	antisense	MISS	MISS	MISS
ENST00000591409	EIF3K	4.86	5.07	32.24	14.75	0.06	0.95	0.58	2.73	3.1e-06	0.99	1.6	0.027	0.93	Protein coding	protein_coding	canonical	K7EQM4	K7EQM4_HUMAN
ENST00000337003	USMG5	7.73	20.43	32.08	20.07	1.4	0.017	0.91	2.05	8.4e-05	0.98	1.38	0.02	0.92	Protein coding	protein_coding	canonical	Q96IX5	USMG5_HUMAN
ENST00000530022	RPL27A	376.49	1116.44	554.71	1582	1.57	2.6e-85	0.92	0.56	4.8e-09	0.66	2.07	2e-175	0.98	Protein coding	protein_coding	canonical	E9PJD9	E9PJD9_HUMAN
ENST00000267935	COMMD4	9.51	11.49	0.01	24.19	0.27	0.67	0.59	-9.89	0.0014	0.99	1.35	0.012	0.92	Protein coding	protein_coding	canonical	Q9H0A8	COMD4_HUMAN
ENST00000392482	TPD52L1	6.44	14.83	9.3	25.18	1.2	0.073	0.9	0.53	0.49	0.65	1.97	0.00074	0.93	Protein coding	protein_coding	isoform	Q16890-4	TPD53_HUMAN
ENST00000481810	POLR3K	0.92	0.3	7.18	0.88	-1.61	0.69	0.81	2.96	0.032	0.99	-0.07	0.98	0.59	Long noncoding	retained_intron	MISS	MISS	MISS
ENST00000306185	MRPL13	70.3	139.93	79.75	150.44	0.99	1.3e-06	0.64	0.18	0.44	0.63	1.1	5.3e-08	0.91	Protein coding	protein_coding	canonical	Q9BYD1	RM13_HUMAN
ENST00000547098	MRPL42	0.01	0.01	7.42	0.01	0	1	0.58	9.54	0.0058	0.99	0	1	0.59	Protein coding	protein_coding	canonical	S4R2Z7	S4R2Z7_HUMAN
ENST00000320785	KIF1C	11.1	28.37	29.62	52.1	1.35	0.0059	0.91	1.42	0.0036	0.92	2.23	1.1e-07	0.98	Protein coding	protein_coding	canonical	O43896	KIF1C_HUMAN
ENST00000411377	RNU6-722P	0.01	0.01	6.52	0.01	0	1	0.58	9.35	0.011	0.99	0	1	0.59	Short noncoding	snRNA	MISS	MISS	MISS
ENST00000541879	RP3-469D22.1	0.01	0.56	4.95	0.48	5.81	0.68	0.81	8.95	0.032	0.98	5.6	0.71	0.59	Pseudogene	processed_pseudogene	MISS	MISS	MISS
ENST00000548474	ATP5B	6.55	29.89	156.39	36.9	2.19	7.8e-05	0.98	4.58	1.3e-38	1	2.49	2e-06	0.98	Long noncoding	processed_transcript	MISS	MISS	MISS
ENST00000536073	ARL6IP4	8.88	18.68	33.53	20.06	1.07	0.065	0.9	1.92	0.00012	0.94	1.18	0.039	0.91	Long noncoding	retained_intron	MISS	MISS	MISS
ENST00000409953	UBE2F	3.78	8.65	5.32	11.79	1.19	0.18	0.89	0.49	0.63	0.64	1.64	0.046	0.93	Protein coding	protein_coding	isoform	Q969M7-7	UBE2F_HUMAN
ENST00000581141	AL592188.7	0.01	0.01	141.33	62612.8	0	1	0.58	13.79	2.9e-43	1	22.58	0	1	Short noncoding	miRNA	MISS	MISS	MISS
ENST00000406049	CTC-575D19.1	9.55	29.31	15.2	51.72	1.62	0.0014	0.93	0.67	0.27	0.66	2.44	2.3e-08	0.98	Pseudogene	processed_pseudogene	MISS	MISS	MISS
ENST00000498076	NAPRT1	7.62	26.75	17.23	14.18	1.81	0.00098	0.93	1.18	0.057	0.92	0.9	0.17	0.64	Long noncoding	retained_intron	MISS	MISS	MISS
ENST00000534555	RPS3	12.92	32.27	24.88	44.83	1.32	0.0039	0.91	0.95	0.053	0.67	1.8	1.9e-05	0.93	Long noncoding	processed_transcript	MISS	MISS	MISS
ENST00000606722	NDUFA13	4.07	6.32	57.62	7.65	0.64	0.51	0.61	3.82	2e-13	1	0.91	0.32	0.64	Protein coding	nonsense_mediated_decay	canonical	U3KQP3	U3KQP3_HUMAN
ENST00000373014	UTP11L	11.54	12.56	24.83	19.87	0.12	0.84	0.58	1.11	0.028	0.92	0.79	0.14	0.64	Protein coding	protein_coding	canonical	Q9Y3A2	UTP11_HUMAN
ENST00000547276	HNRNPA1	100.62	186.43	156.71	331.31	0.89	3.5e-07	0.64	0.64	0.00046	0.67	1.72	5.4e-30	0.93	Protein coding	protein_coding	isoform	P09651-3	ROA1_HUMAN
ENST00000567436	BOLA2B	1.87	0.43	50.41	0.8	-2.12	0.44	0.87	4.75	1.8e-13	1	-1.23	0.58	0.87	Protein coding	protein_coding	canonical	H3BV85	H3BV85_HUMAN
ENST00000461022	AC010468.1	5.2	13.01	178.03	21.11	1.32	0.072	0.91	5.1	2.4e-46	1	2.02	0.0017	0.98	Pseudogene	processed_pseudogene	MISS	MISS	MISS
ENST00000396469	RPL13P12	0.01	0.01	413.29	0.01	0	1	0.58	15.34	3.9e-125	1	0	1	0.59	Pseudogene	processed_pseudogene	MISS	MISS	MISS
ENST00000547211	RPLP0	252.04	65.7	582.69	81.29	-1.94	4.5e-27	0.93	1.21	4.4e-31	0.92	-1.63	1.2e-21	0.93	Protein coding	protein_coding	canonical	F8VW21	F8VW21_HUMAN
ENST00000252602	MRPL34	8.69	23.92	18.16	31.3	1.46	0.0076	0.91	1.06	0.071	0.92	1.85	0.00029	0.93	Protein coding	protein_coding	canonical	A0A024R7J4	A0A024R7J4_HUMAN
ENST00000252602	MRPL34	8.69	23.92	18.16	31.3	1.46	0.0076	0.91	1.06	0.071	0.92	1.85	0.00029	0.93	Protein coding	protein_coding	canonical	Q9BQ48	RM34_HUMAN
ENST00000531727	CPSF1	1.77	15.62	4.59	12.39	3.14	0.00065	0.99	1.38	0.3	0.9	2.81	0.0044	0.99	Long noncoding	processed_transcript	MISS	MISS	MISS
ENST00000429938	HSPB1	2.22	18.36	83.57	69.35	3.05	0.00025	1	5.23	1.2e-22	1	4.97	1.6e-18	1	Protein coding	protein_coding	canonical	C9J3N8	C9J3N8_HUMAN
ENST00000596502	DDX49	0.01	4.06	8.97	6.57	8.66	0.06	0.98	9.81	0.002	0.99	9.36	0.011	0.99	Long noncoding	retained_intron	MISS	MISS	MISS
ENST00000566605	FUS	5.54	15.03	0.01	6.97	1.44	0.038	0.91	-9.11	0.022	0.99	0.33	0.7	0.6	Protein coding	nonsense_mediated_decay	canonical	H3BNZ4	H3BNZ4_HUMAN
ENST00000568065	XPO6	0.01	17.87	12.9	17.14	10.8	4.3e-06	1	10.33	0.00013	1	10.74	7.1e-06	1	Protein coding	protein_coding	canonical	H3BRV5	H3BRV5_HUMAN
ENST00000550685	C6orf48	15.45	37.46	43.49	58.54	1.28	0.0024	0.91	1.49	0.00023	0.93	1.92	3e-07	0.94	Protein coding	protein_coding	MISS	MISS	MISS
ENST00000399796	ATP6V1E1	0.94	1.32	12.5	3.65	0.49	0.84	0.58	3.74	0.0012	1	1.96	0.25	0.9	Protein coding	protein_coding	isoform	P36543-3	VATE1_HUMAN
ENST00000364234	RNU6-11P	109.91	791.2	1.81	784.25	2.85	3.9e-128	0.99	-5.92	7.2e-31	1	2.84	2e-126	1	Short noncoding	snRNA	MISS	MISS	MISS
ENST00000306704	STRA13	11.75	30.31	0.01	35.15	1.37	0.0041	0.91	-10.2	0.00029	1	1.58	0.00056	0.93	Protein coding	protein_coding	isoform	A8MT69-2	CENPX_HUMAN
ENST00000396070	RPL30	253.55	805.63	1863.68	1153.31	1.67	1.2e-67	0.93	2.88	1.4e-302	1	2.19	2.3e-137	0.98	Protein coding	protein_coding	canonical	A0A0C4DH44	A0A0C4DH44_HUMAN
ENST00000355731	RPL23A	71.13	477.5	1111.45	1536.19	2.75	3.9e-75	0.99	3.97	3.4e-241	1	4.43	0	1	Protein coding	protein_coding	canonical	H7BY10	H7BY10_HUMAN
ENST00000562133	NDUFAB1	1.26	4.87	13.58	4.53	1.95	0.17	0.91	3.43	0.001	1	1.85	0.21	0.91	Protein coding	protein_coding	canonical	H3BNK3	H3BNK3_HUMAN
ENST00000526309	PDHX	0.25	5.26	0.36	4.35	4.42	0.04	0.98	0.55	0.93	0.63	4.15	0.073	0.98	Protein coding	protein_coding	canonical	H0YD97	H0YD97_HUMAN
ENST00000461255	NUP205	0.01	7.1	4.77	5.98	9.47	0.0073	0.99	8.9	0.037	0.98	9.23	0.016	0.98	Long noncoding	retained_intron	MISS	MISS	MISS
ENST00000392640	METTL5	13.54	24.42	14.63	38.36	0.85	0.08	0.63	0.11	0.84	0.63	1.5	0.00051	0.92	Protein coding	protein_coding	canonical	Q9NRN9	METL5_HUMAN
ENST00000608215	RPS19	8.58	27.56	30.17	42.12	1.68	0.0015	0.93	1.81	0.00045	0.94	2.3	1.2e-06	0.98	Protein coding	protein_coding	canonical	B0ZBD0	B0ZBD0_HUMAN
ENST00000608215	RPS19	8.58	27.56	30.17	42.12	1.68	0.0015	0.93	1.81	0.00045	0.94	2.3	1.2e-06	0.98	Protein coding	protein_coding	canonical	P39019	RS19_HUMAN
ENST00000579103	PNRC2	0.01	0.01	0.01	4.85	0	1	0.58	0	1	0.63	8.92	0.035	0.98	Protein coding	protein_coding	canonical	J3KS97	J3KS97_HUMAN
ENST00000366528	COX20	2.56	9.23	11.72	10.01	1.85	0.058	0.92	2.2	0.016	0.98	1.97	0.039	0.93	Protein coding	protein_coding	isoform	Q5RI15-2	COX20_HUMAN
ENST00000468732	LUC7L	0.01	6.28	3.3	8.28	9.3	0.013	0.99	8.37	0.1	0.97	9.69	0.0032	0.99	Long noncoding	retained_intron	MISS	MISS	MISS
ENST00000536030	ANXA4	2.1	12.06	0.83	9.65	2.52	0.008	0.98	-1.34	0.53	0.88	2.2	0.03	0.97	Protein coding	protein_coding	isoform	P09525-2	ANXA4_HUMAN
ENST00000459522	RNA5-8S5	5390.43	3129.57	1434.41	18559.1	-0.78	4.8e-134	0.63	-1.91	0	0.94	1.78	0	0.94	Short noncoding	rRNA	MISS	MISS	MISS
ENST00000452606	RPL32	401.98	1225.12	0.01	1933.04	1.61	8.2e-97	0.93	-15.3	9.8e-122	1	2.27	2.3e-239	0.98	Long noncoding	retained_intron	MISS	MISS	MISS
ENST00000602194	SMIM7	2.2	3.99	9.31	0.9	0.86	0.51	0.6	2.08	0.04	0.97	-1.29	0.53	0.87	Protein coding	nonsense_mediated_decay	canonical	E9PNA8	E9PNA8_HUMAN
ENST00000393924	GNB2	29.94	80.76	24.39	63.6	1.43	9.8e-07	0.91	-0.3	0.46	0.64	1.09	0.00047	0.91	Protein coding	protein_coding	canonical	P62879	GBB2_HUMAN
ENST00000393924	GNB2	29.94	80.76	24.39	63.6	1.43	9.8e-07	0.91	-0.3	0.46	0.64	1.09	0.00047	0.91	Protein coding	protein_coding	canonical	Q6FHM2	Q6FHM2_HUMAN
ENST00000531430	NEDD8	3.88	5.33	20.14	9.28	0.46	0.65	0.59	2.38	0.00074	0.98	1.26	0.15	0.9	Long noncoding	processed_transcript	MISS	MISS	MISS
ENST00000534488	MRPL11	30.36	55.41	88.03	76.66	0.87	0.0068	0.64	1.54	7.2e-08	0.93	1.34	6.1e-06	0.92	Protein coding	nonsense_mediated_decay	canonical	E9PQB6	E9PQB6_HUMAN
ENST00000368328	CENPW	17.3	36.78	46.75	40.75	1.09	0.0081	0.91	1.43	0.0002	0.93	1.24	0.002	0.91	Protein coding	protein_coding	canonical	Q5EE01	CENPW_HUMAN
ENST00000535750	TRMT112	31.57	79.25	61.02	82.15	1.33	4.7e-06	0.91	0.95	0.0022	0.68	1.38	1.6e-06	0.92	Protein coding	protein_coding	canonical	F5GYQ2	F5GYQ2_HUMAN
ENST00000419745	RP11-573D15.2	1.12	1.7	10.19	2.49	0.6	0.77	0.58	3.18	0.0068	0.99	1.15	0.53	0.87	Long noncoding	lincRNA	MISS	MISS	MISS
ENST00000597225	SSR4	2.2	4.21	9.4	7.54	0.94	0.46	0.62	2.1	0.038	0.97	1.78	0.099	0.92	Protein coding	protein_coding	canonical	A6NLM8	A6NLM8_HUMAN
ENST00000560217	PSMA4	0.95	3.96	23.89	1.49	2.07	0.21	0.95	4.66	7.7e-07	1	0.66	0.78	0.59	Protein coding	protein_coding	canonical	H0YN18	H0YN18_HUMAN
ENST00000372554	SH3GLB2	7.74	22.59	12.61	19.15	1.55	0.0069	0.91	0.71	0.29	0.66	1.31	0.029	0.91	Protein coding	protein_coding	isoform	Q9NR46-2	SHLB2_HUMAN
ENST00000339624	SERF2	62.66	242.28	394.22	241.82	1.95	2.8e-26	0.93	2.65	4.6e-60	1	1.95	3.5e-26	0.94	Protein coding	protein_coding	isoform	P84101-3	SERF2_HUMAN
ENST00000547076	BLOC1S1	4.02	12.14	17.31	21.12	1.6	0.047	0.92	2.11	0.0038	0.98	2.39	0.00051	0.98	Protein coding	protein_coding	canonical	G8JLQ3	G8JLQ3_HUMAN
ENST00000576384	LSMD1	3.84	3.93	11.81	2.94	0.04	0.97	0.58	1.62	0.047	0.93	-0.38	0.75	0.59	Protein coding	protein_coding	canonical	I3L310	I3L310_HUMAN
ENST00000562767	RP11-315D16.2	3.43	10.43	9	14.72	1.61	0.066	0.92	1.39	0.13	0.91	2.1	0.008	0.98	Protein coding	protein_coding	canonical	H3BRN7	H3BRN7_HUMAN
ENST00000544185	CCT4	27.22	54	47.81	65.66	0.99	0.0029	0.64	0.81	0.018	0.68	1.27	5.8e-05	0.91	Protein coding	protein_coding	canonical	B7Z2F4	B7Z2F4_HUMAN
ENST00000444230	IRAK1	5.1	8.95	24.7	13.99	0.81	0.32	0.62	2.28	0.00025	0.98	1.46	0.045	0.91	Protein coding	protein_coding	canonical	H7C1F0	H7C1F0_HUMAN
ENST00000348462	RPL35	2158.7	8507.27	12746.1	12038.5	1.98	0	0.93	2.56	0	0.99	2.48	0	0.98	Protein coding	protein_coding	canonical	P42766	RL35_HUMAN
ENST00000512659	ADH5	1.26	2.51	8.67	9	0.99	0.58	0.6	2.78	0.02	0.99	2.83	0.017	0.99	Protein coding	nonsense_mediated_decay	canonical	D6RAY0	D6RAY0_HUMAN
ENST00000492937	TIPARP-AS1	2.69	8.82	15.84	12.26	1.71	0.079	0.92	2.56	0.002	0.98	2.19	0.014	0.97	Long noncoding	antisense	MISS	MISS	MISS
ENST00000561710	GFER	1.74	3.96	3.2	8.92	1.18	0.4	0.88	0.88	0.56	0.65	2.36	0.031	0.97	Protein coding	protein_coding	canonical	H3BRD2	H3BRD2_HUMAN
ENST00000444365	TECRP1	0.01	7.16	2.4	3.66	9.48	0.0071	0.99	7.91	0.19	0.95	8.51	0.08	0.97	Pseudogene	processed_pseudogene	MISS	MISS	MISS
ENST00000534380	EEF1D	41.92	160.56	125.23	283.74	1.94	9.2e-18	0.93	1.58	5.2e-11	0.94	2.76	1.7e-45	0.99	Protein coding	protein_coding	canonical	E9PK01	E9PK01_HUMAN
ENST00000397797	HBA1	7.68	13.74	18.7	17.63	0.84	0.2	0.63	1.29	0.033	0.92	1.2	0.05	0.91	Protein coding	protein_coding	canonical	G3V1N2	G3V1N2_HUMAN
ENST00000570304	PSMB10	1.87	5.02	17.77	4.69	1.42	0.26	0.89	3.25	0.00021	1	1.33	0.31	0.89	Long noncoding	retained_intron	MISS	MISS	MISS
ENST00000549017	MYL6	13.06	43.03	39.61	48.77	1.72	4.9e-05	0.93	1.6	0.00022	0.94	1.9	3.5e-06	0.93	Protein coding	protein_coding	canonical	F8VXL3	F8VXL3_HUMAN
ENST00000297157	RP9	8.54	19.27	13.27	18.17	1.18	0.044	0.9	0.64	0.32	0.66	1.09	0.065	0.91	Protein coding	protein_coding	canonical	A0A090N8Z0	A0A090N8Z0_HUMAN
ENST00000297157	RP9	8.54	19.27	13.27	18.17	1.18	0.044	0.9	0.64	0.32	0.66	1.09	0.065	0.91	Protein coding	protein_coding	canonical	Q8TA86	RP9_HUMAN
ENST00000397764	LINC00998	6.76	10.39	5.45	19.85	0.62	0.39	0.62	-0.31	0.72	0.63	1.56	0.011	0.92	Protein coding	protein_coding	canonical	A4D0T7	YG055_HUMAN
ENST00000519647	RBPMS	0.01	9.24	4.19	10.48	9.85	0.0017	0.99	8.71	0.055	0.98	10.03	0.0007	0.99	Protein coding	protein_coding	canonical	E5RFP4	E5RFP4_HUMAN
ENST00000567372	RP11-421N8.1	1.97	2.09	9.04	2.73	0.09	0.96	0.58	2.2	0.037	0.97	0.47	0.76	0.59	Pseudogene	processed_pseudogene	MISS	MISS	MISS
ENST00000321153	RPLP2	710.68	2471.38	2084.17	3674.05	1.8	3.5e-226	0.93	1.55	2.6e-155	0.93	2.37	0	0.98	Protein coding	protein_coding	canonical	A0A024RCA7	A0A024RCA7_HUMAN
ENST00000321153	RPLP2	710.68	2471.38	2084.17	3674.05	1.8	3.5e-226	0.93	1.55	2.6e-155	0.93	2.37	0	0.98	Protein coding	protein_coding	canonical	P05387	RLA2_HUMAN
ENST00000316084	RPS4X	739.7	2008.03	3065.31	3436.1	1.44	3.1e-134	0.92	2.05	0	0.98	2.22	0	0.98	Protein coding	protein_coding	canonical	B2R491	B2R491_HUMAN
ENST00000316084	RPS4X	739.7	2008.03	3065.31	3436.1	1.44	3.1e-134	0.92	2.05	0	0.98	2.22	0	0.98	Protein coding	protein_coding	canonical	P62701	RS4X_HUMAN
ENST00000394935	RPL23A	879.7	1828.68	4417.31	2720.3	1.06	8.1e-76	0.91	2.33	0	0.99	1.63	1.4e-216	0.93	Protein coding	protein_coding	canonical	K7ERT8	K7ERT8_HUMAN
ENST00000394336	PPIAP22	42.85	83.01	282.44	98.24	0.95	0.00033	0.64	2.72	1.2e-44	1	1.2	2.5e-06	0.91	Pseudogene	pseudogene	MISS	MISS	MISS
ENST00000453973	CAPG	0.01	1.26	7.2	1.19	6.97	0.42	0.87	9.49	0.0068	0.99	6.9	0.44	0.87	Protein coding	protein_coding	canonical	H7C0X8	H7C0X8_HUMAN
ENST00000380377	TBCA	79.18	151.42	101.68	192.77	0.94	1.7e-06	0.64	0.36	0.095	0.65	1.28	3e-12	0.92	Protein coding	protein_coding	canonical	O75347	TBCA_HUMAN
ENST00000380377	TBCA	79.18	151.42	101.68	192.77	0.94	1.7e-06	0.64	0.36	0.095	0.65	1.28	3e-12	0.92	Protein coding	protein_coding	canonical	Q6FGD7	Q6FGD7_HUMAN
ENST00000570985	PSMB10	9.8	42.82	58.11	45.08	2.13	3e-06	0.98	2.57	1e-09	0.98	2.2	9.7e-07	0.98	Long noncoding	retained_intron	MISS	MISS	MISS
ENST00000459583	HAR1A	0.01	0.01	0.01	86.66	0	1	0.58	0	1	0.63	13.08	8.2e-27	1	Short noncoding	misc_RNA	MISS	MISS	MISS
ENST00000314523	SUMO2	19.82	30.74	31.03	49.45	0.63	0.13	0.62	0.65	0.12	0.67	1.32	0.00034	0.92	Protein coding	protein_coding	isoform	P61956-2	SUMO2_HUMAN
ENST00000456793	OST4	117.57	254.53	455.59	393.9	1.11	7.4e-13	0.91	1.95	4.1e-48	0.94	1.74	4.7e-36	0.94	Protein coding	protein_coding	canonical	P0C6T2	OST4_HUMAN
ENST00000491245	MCM7	11.22	30.65	10.67	27.62	1.45	0.0026	0.91	-0.07	0.91	0.63	1.3	0.0085	0.91	Protein coding	nonsense_mediated_decay	canonical	H0YH42	H0YH42_HUMAN
ENST00000391791	PPP2R1A	15.74	31.62	27.99	32.84	1.01	0.021	0.91	0.83	0.066	0.67	1.06	0.014	0.91	Protein coding	protein_coding	canonical	E9PH38	E9PH38_HUMAN
ENST00000428699	PLK1S1	14.92	23.52	18.61	32.8	0.66	0.17	0.62	0.32	0.53	0.64	1.14	0.0097	0.91	Long noncoding	processed_transcript	MISS	MISS	MISS
ENST00000519548	TATDN1	0.01	2.11	5.56	17.51	7.72	0.23	0.94	9.12	0.021	0.99	10.77	5.4e-06	1	Protein coding	protein_coding	isoform	Q6P1N9-2	TATD1_HUMAN
ENST00000356455	UBE2C	127.24	196.47	105.17	258.9	0.63	0.00012	0.63	-0.28	0.15	0.64	1.03	1.4e-11	0.91	Protein coding	protein_coding	canonical	O00762	UBE2C_HUMAN
ENST00000356455	UBE2C	127.24	196.47	105.17	258.9	0.63	0.00012	0.63	-0.28	0.15	0.64	1.03	1.4e-11	0.91	Protein coding	protein_coding	canonical	Q5TZN3	Q5TZN3_HUMAN
ENST00000437845	RBM17	0.01	3.39	0.01	5.66	8.41	0.095	0.96	0	1	0.63	9.15	0.02	0.98	Protein coding	protein_coding	canonical	Q5W012	Q5W012_HUMAN
ENST00000555373	ERH	3.56	0.4	14.61	0.01	-3.17	0.15	0.96	2.04	0.0096	0.98	-8.47	0.085	0.97	Protein coding	protein_coding	canonical	G3V279	G3V279_HUMAN
ENST00000563258	NOL3	0.01	0.01	4.94	1.99	0	1	0.58	8.95	0.032	0.98	7.63	0.25	0.91	Protein coding	protein_coding	canonical	J3QLT7	J3QLT7_HUMAN
ENST00000392353	LMNA	0.01	13.26	11.42	18.67	10.37	0.0001	1	10.16	0.00036	1	10.87	2.4e-06	1	Protein coding	protein_coding	canonical	Q5TCI8	Q5TCI8_HUMAN
ENST00000588162	TXNL4A	4.62	15.05	16.1	20.61	1.71	0.019	0.93	1.8	0.012	0.94	2.16	0.0013	0.98	Protein coding	protein_coding	canonical	K7EJU2	K7EJU2_HUMAN
ENST00000478022	CHAMP1	8.31	15.41	17.09	23.5	0.89	0.15	0.63	1.04	0.085	0.91	1.5	0.007	0.92	Long noncoding	processed_transcript	MISS	MISS	MISS
ENST00000382058	FBXO7	0.01	4.55	0.59	5.25	8.83	0.043	0.98	5.89	0.67	0.83	9.04	0.027	0.98	Protein coding	protein_coding	isoform	Q9Y3I1-2	FBX7_HUMAN
ENST00000479532	SF3B1	4.9	14.12	10.79	11.05	1.53	0.037	0.91	1.14	0.15	0.91	1.17	0.13	0.9	Long noncoding	retained_intron	MISS	MISS	MISS
ENST00000364960	Y_RNA	0.01	0.01	7.24	0.01	0	1	0.58	9.5	0.0066	0.99	0	1	0.59	Short noncoding	misc_RNA	MISS	MISS	MISS
ENST00000477341	RP11-734J24.1	0.85	3.33	11.43	3.29	1.97	0.28	0.9	3.74	0.0021	0.99	1.95	0.28	0.9	Pseudogene	processed_pseudogene	MISS	MISS	MISS
ENST00000534440	RPS3	190.55	414.19	282.73	880.85	1.12	3.8e-20	0.91	0.57	2.2e-05	0.66	2.21	9.7e-107	0.98	Protein coding	protein_coding	canonical	E9PPU1	E9PPU1_HUMAN
ENST00000486668	GUK1	0.01	2.43	5.17	2.24	7.93	0.19	0.94	9.01	0.028	0.99	7.81	0.21	0.94	Long noncoding	processed_transcript	MISS	MISS	MISS
ENST00000565956	FAM192A	1.45	1.29	8.24	0.01	-0.17	0.94	0.58	2.51	0.032	0.97	-7.18	0.37	0.87	Protein coding	protein_coding	canonical	H3BNK9	H3BNK9_HUMAN
ENST00000475189	SRM	1.46	1.63	17.61	1.77	0.16	0.94	0.58	3.59	0.00012	1	0.28	0.88	0.59	Long noncoding	retained_intron	MISS	MISS	MISS
ENST00000333119	UXT	50.44	118.47	186.64	168.77	1.23	1.2e-07	0.91	1.89	9.1e-20	0.94	1.74	2.7e-16	0.93	Protein coding	protein_coding	canonical	Q9UBK9	UXT_HUMAN
ENST00000492229	SON	0.01	5.13	7.67	0.01	9	0.029	0.98	9.58	0.0049	0.99	0	1	0.59	Long noncoding	processed_transcript	MISS	MISS	MISS
ENST00000302362	COPRS	17.92	28.76	19.74	38.72	0.68	0.12	0.63	0.14	0.77	0.63	1.11	0.0057	0.91	Protein coding	protein_coding	canonical	Q9NQ92	COPRS_HUMAN
ENST00000485827	AC004057.1	40.4	68.5	78.34	102.84	0.76	0.0071	0.63	0.96	0.00048	0.68	1.35	1.3e-07	0.92	Pseudogene	transcribed_processed_pseudogene	MISS	MISS	MISS
ENST00000468715	RP11-122C9.1	303.18	800.39	2513.04	1189.57	1.4	2.2e-52	0.91	3.05	0	1	1.97	2.8e-124	0.94	Pseudogene	processed_pseudogene	MISS	MISS	MISS
ENST00000423536	SNHG17	7.21	22.43	12.07	23.68	1.64	0.005	0.93	0.74	0.28	0.67	1.72	0.0029	0.93	Long noncoding	lincRNA	MISS	MISS	MISS
ENST00000350021	NDUFB6	6.39	5.32	19.21	8.9	-0.27	0.76	0.59	1.59	0.011	0.94	0.48	0.54	0.61	Protein coding	protein_coding	isoform	O95139-2	NDUB6_HUMAN
ENST00000469458	TXNDC12	1.8	3.87	17.43	4.25	1.1	0.43	0.88	3.28	0.00023	1	1.24	0.36	0.89	Long noncoding	processed_transcript	MISS	MISS	MISS
ENST00000490621	IAH1	0.01	0.01	20.56	2.33	0	1	0.58	11.01	6.5e-07	1	7.86	0.2	0.94	Long noncoding	processed_transcript	MISS	MISS	MISS
ENST00000599442	ATP5L	0.36	0.28	55.66	0.01	-0.33	0.96	0.58	7.29	6.5e-17	1	-5.15	0.78	0.59	Long noncoding	retained_intron	MISS	MISS	MISS
ENST00000567983	DCTPP1	1.64	12.92	31.52	21.4	2.98	0.0027	0.99	4.27	2.4e-08	1	3.71	1.5e-05	1	Protein coding	protein_coding	canonical	H3BSA6	H3BSA6_HUMAN
ENST00000238609	IFI27L2	33.71	77.9	123.98	89.09	1.21	2.5e-05	0.91	1.88	1.6e-13	0.94	1.4	4.1e-07	0.92	Protein coding	protein_coding	canonical	Q9H2X8	I27L2_HUMAN
ENST00000485527	POLE4	17.93	18.25	52.7	31.52	0.03	0.96	0.58	1.56	2.8e-05	0.93	0.81	0.055	0.65	Long noncoding	retained_intron	MISS	MISS	MISS
ENST00000548044	NAP1L1	111.03	190.41	91.56	291.82	0.78	4.4e-06	0.63	-0.28	0.17	0.64	1.39	5.3e-20	0.92	Protein coding	protein_coding	canonical	F8VV59	F8VV59_HUMAN
ENST00000272348	SNRPG	103.27	240.03	104.59	313.05	1.22	7.9e-14	0.91	0.02	0.93	0.63	1.6	8.1e-26	0.93	Protein coding	protein_coding	canonical	P62308	RUXG_HUMAN
ENST00000374214	UQCC2	7.54	31.23	44.43	36.25	2.05	0.00011	0.98	2.56	1.1e-07	0.98	2.27	8.3e-06	0.98	Protein coding	protein_coding	canonical	Q5TAQ0	Q5TAQ0_HUMAN
ENST00000399808	IFITM3	40.93	86.76	34.62	85.84	1.08	4.5e-05	0.91	-0.24	0.47	0.64	1.07	6e-05	0.91	Protein coding	protein_coding	canonical	Q01628	IFM3_HUMAN
ENST00000602239	SHKBP1	0.01	0.01	4.73	0.01	0	1	0.58	8.89	0.038	0.98	0	1	0.59	Long noncoding	retained_intron	MISS	MISS	MISS
ENST00000456179	FUNDC2	7.75	17.64	24.05	21.73	1.19	0.052	0.9	1.63	0.0037	0.94	1.49	0.01	0.92	Protein coding	nonsense_mediated_decay	canonical	H7C0K8	H7C0K8_HUMAN
ENST00000301323	RECQL4	15.37	31.54	7.8	26.14	1.04	0.019	0.91	-0.98	0.12	0.67	0.77	0.097	0.64	Protein coding	nonsense_mediated_decay	canonical	V9GY60	V9GY60_HUMAN
ENST00000510801	COPS4	0.01	0.01	4.93	0.01	0	1	0.58	8.95	0.033	0.98	0	1	0.59	Long noncoding	processed_transcript	MISS	MISS	MISS
ENST00000467349	MRPL53	8.7	38.38	34.32	38.46	2.14	9.4e-06	0.98	1.98	6.9e-05	0.94	2.14	9e-06	0.98	Long noncoding	retained_intron	MISS	MISS	MISS
ENST00000601583	FUNDC2	7.75	17.64	24.05	21.73	1.19	0.052	0.9	1.63	0.0037	0.94	1.49	0.01	0.92	Protein coding	nonsense_mediated_decay	canonical	H7C0K8	H7C0K8_HUMAN
ENST00000525690	RPS3	174.18	414.19	344.84	631.55	1.25	1.1e-23	0.91	0.99	4.3e-14	0.68	1.86	7.9e-62	0.94	Protein coding	nonsense_mediated_decay	canonical	H0YES8	H0YES8_HUMAN
ENST00000504726	GNB2L1	17.81	42.5	43.37	57.71	1.26	0.0014	0.91	1.28	0.001	0.92	1.7	3e-06	0.93	Protein coding	protein_coding	canonical	D6RHJ5	D6RHJ5_HUMAN
ENST00000543525	PPME1	0.01	3.79	1.79	6.51	8.57	0.072	0.97	7.48	0.29	0.92	9.35	0.011	0.99	Protein coding	protein_coding	isoform	Q9Y570-2	PPME1_HUMAN
ENST00000376693	NUDT8	25.05	48.91	37.7	53.64	0.97	0.0055	0.64	0.59	0.11	0.67	1.1	0.0012	0.91	Protein coding	protein_coding	canonical	Q8WV74	NUDT8_HUMAN
ENST00000470766	DPP7	5.13	16.39	19.17	15.91	1.68	0.016	0.93	1.9	0.0042	0.94	1.63	0.02	0.93	Protein coding	nonsense_mediated_decay	canonical	R4GMU5	R4GMU5_HUMAN
ENST00000323213	EIF3M	23.06	44.18	0.01	52.68	0.94	0.01	0.64	-11.17	1.1e-07	1	1.19	0.00062	0.91	Protein coding	protein_coding	canonical	J3KNJ2	J3KNJ2_HUMAN
ENST00000445961	RPS9	4.1	25.9	0.01	22.93	2.66	4.1e-05	0.99	-8.68	0.058	0.98	2.49	0.00021	0.98	Protein coding	nonsense_mediated_decay	canonical	B5MCT8	B5MCT8_HUMAN
ENST00000501016	KB-1208A12.3	20.35	49.23	814.83	74.82	1.27	0.00049	0.91	5.32	1.3e-211	1	1.88	1.1e-08	0.94	Long noncoding	antisense	MISS	MISS	MISS
ENST00000533172	ATP5L	3.11	13.97	168.41	15.58	2.17	0.0086	0.97	5.76	3.1e-46	1	2.32	0.0037	0.98	Long noncoding	processed_transcript	MISS	MISS	MISS
ENST00000246802	GLTSCR2	164.27	403.46	211.06	462.61	1.3	2.3e-24	0.91	0.36	0.016	0.65	1.49	5.8e-34	0.92	Protein coding	protein_coding	canonical	Q9NZM5	GSCR2_HUMAN
ENST00000518560	TTC1	0.26	0.51	5.4	2.51	0.94	0.86	0.58	4.35	0.038	0.99	3.24	0.25	0.94	Protein coding	protein_coding	canonical	H0YB37	H0YB37_HUMAN
ENST00000263974	TAF12	0.87	1.87	6.49	2.76	1.11	0.61	0.87	2.9	0.045	0.98	1.67	0.38	0.87	Protein coding	protein_coding	canonical	Q16514	TAF12_HUMAN
ENST00000601048	SEPW1	19.38	39.75	0.01	79.75	1.04	0.0081	0.91	-10.92	1.5e-06	1	2.04	4.4e-10	0.98	Protein coding	protein_coding	canonical	P63302	SELW_HUMAN
ENST00000551094	FKBP11	0.8	5.56	24.17	4.42	2.8	0.072	0.97	4.92	4.6e-07	1	2.47	0.14	0.95	Long noncoding	retained_intron	MISS	MISS	MISS
ENST00000593264	UQCR11	61.22	139.99	268.34	165.7	1.19	2e-08	0.91	2.13	2.8e-32	0.98	1.44	1.8e-12	0.92	Long noncoding	processed_transcript	MISS	MISS	MISS
ENST00000310282	TFDP2	0.01	0.01	8.52	0.01	0	1	0.58	9.74	0.0027	0.99	0	1	0.59	Protein coding	protein_coding	isoform	Q14188-5	TFDP2_HUMAN
ENST00000581808	EIF4A1	0.01	0.01	0.01	4.36	0	1	0.58	0	1	0.63	8.77	0.049	0.98	Long noncoding	processed_transcript	MISS	MISS	MISS
ENST00000484408	CALM2	0.88	0.65	6.48	0.35	-0.44	0.89	0.58	2.88	0.046	0.98	-1.33	0.74	0.81	Long noncoding	processed_transcript	MISS	MISS	MISS
ENST00000573511	RPS9	6.61	17.99	11.89	23.04	1.44	0.023	0.91	0.85	0.23	0.67	1.8	0.0024	0.93	Protein coding	protein_coding	canonical	A0A024R4M0	A0A024R4M0_HUMAN
ENST00000573511	RPS9	6.61	17.99	11.89	23.04	1.44	0.023	0.91	0.85	0.23	0.67	1.8	0.0024	0.93	Protein coding	protein_coding	canonical	P46781	RS9_HUMAN
ENST00000392249	STRADB	0.01	0.01	4.69	0.01	0	1	0.58	8.87	0.039	0.98	0	1	0.59	Protein coding	protein_coding	isoform	Q9C0K7-2	STRAB_HUMAN
ENST00000378268	EBPL	1.85	2.13	11.29	3.11	0.2	0.9	0.58	2.61	0.0092	0.99	0.75	0.61	0.62	Protein coding	protein_coding	isoform	Q9BY08-2	EBPL_HUMAN
ENST00000265881	REXO2	11.06	19.76	0.01	23.65	0.84	0.12	0.63	-10.11	0.00047	1	1.1	0.034	0.91	Protein coding	protein_coding	canonical	Q9Y3B8	ORN_HUMAN
ENST00000600969	RPL36A	371.8	1076.99	1986.68	1605.15	1.53	7.8e-80	0.92	2.42	7.3e-266	0.99	2.11	3.1e-182	0.98	Protein coding	protein_coding	canonical	P83881	RL36A_HUMAN
ENST00000365467	RNU6-8	109.91	2047.97	1.93	2719.73	4.22	0	1	-5.83	1.1e-30	1	4.63	0	1	Short noncoding	snRNA	MISS	MISS	MISS
ENST00000383384	C6orf48	1.98	6.41	8.82	8.8	1.7	0.14	0.91	2.16	0.041	0.97	2.16	0.042	0.97	Protein coding	protein_coding	canonical	A0A024RCN7	A0A024RCN7_HUMAN
ENST00000383384	C6orf48	1.98	6.41	8.82	8.8	1.7	0.14	0.91	2.16	0.041	0.97	2.16	0.042	0.97	Protein coding	protein_coding	canonical	Q9UBA6	G8_HUMAN
ENST00000507298	RP11-83M16.5	1.45	1.42	11.15	6.48	-0.03	0.99	0.58	2.94	0.006	0.99	2.16	0.087	0.97	Long noncoding	lincRNA	MISS	MISS	MISS
ENST00000401543	RP11-40C6.2	0.01	0.01	0.01	5.22	0	1	0.58	0	1	0.63	9.03	0.027	0.98	Pseudogene	processed_pseudogene	MISS	MISS	MISS
ENST00000455959	SEC11A	23.94	33.71	44.33	58.97	0.49	0.2	0.61	0.89	0.014	0.68	1.3	0.0001	0.91	Protein coding	protein_coding	isoform	P67812-2	SC11A_HUMAN
ENST00000534319	HSPA8	0.01	2.35	33.81	0.01	7.87	0.2	0.94	11.72	6.6e-11	1	0	1	0.59	Protein coding	protein_coding	canonical	A8K7Q2	A8K7Q2_HUMAN
ENST00000370085	SSR4	2.2	4.21	9.42	7.54	0.94	0.46	0.62	2.1	0.038	0.97	1.78	0.099	0.92	Protein coding	protein_coding	canonical	A6NLM8	A6NLM8_HUMAN
ENST00000372568	UBE2C	0.72	4.18	9.03	3.87	2.54	0.15	0.95	3.65	0.0076	0.99	2.43	0.18	0.95	Protein coding	protein_coding	isoform	O00762-2	UBE2C_HUMAN
ENST00000276692	TATDN1	20.42	46.38	39.07	65.05	1.18	0.0014	0.91	0.94	0.016	0.68	1.67	9e-07	0.93	Protein coding	protein_coding	canonical	Q6P1N9	TATD1_HUMAN
ENST00000312189	PHF19	26.27	62.2	49.08	87.02	1.24	0.00012	0.91	0.9	0.0086	0.68	1.73	5.6e-09	0.93	Protein coding	protein_coding	isoform	Q5T6S3-2	PHF19_HUMAN
ENST00000513637	EEF1A1P19	26.32	39.8	155.56	58.14	0.6	0.099	0.62	2.56	9.4e-24	0.98	1.14	0.0005	0.91	Pseudogene	processed_pseudogene	MISS	MISS	MISS
ENST00000396651	RPS8	1321.32	3825.14	3622.97	5519.22	1.53	2.1e-278	0.92	1.46	3.5e-244	0.93	2.06	0	0.98	Protein coding	protein_coding	canonical	P62241	RS8_HUMAN
ENST00000396651	RPS8	1321.32	3825.14	3622.97	5519.22	1.53	2.1e-278	0.92	1.46	3.5e-244	0.93	2.06	0	0.98	Protein coding	protein_coding	canonical	Q5JR94	Q5JR94_HUMAN
ENST00000266529	ZCRB1	6.28	11.64	4.83	18.18	0.89	0.22	0.63	-0.38	0.68	0.64	1.53	0.017	0.92	Protein coding	protein_coding	canonical	A0A024R106	A0A024R106_HUMAN
ENST00000266529	ZCRB1	6.28	11.64	4.83	18.18	0.89	0.22	0.63	-0.38	0.68	0.64	1.53	0.017	0.92	Protein coding	protein_coding	canonical	Q8TBF4	ZCRB1_HUMAN
ENST00000555573	KTN1	0.01	0.05	0.04	4.49	2.3	0.97	0.58	1.89	0.97	0.63	8.81	0.044	0.98	Protein coding	protein_coding	canonical	B7Z6P3	B7Z6P3_HUMAN
ENST00000549924	PRR13	10.2	22.5	5.99	25.4	1.14	0.033	0.9	-0.77	0.31	0.67	1.32	0.011	0.92	Protein coding	protein_coding	canonical	A0A024RB45	A0A024RB45_HUMAN
ENST00000549924	PRR13	10.2	22.5	5.99	25.4	1.14	0.033	0.9	-0.77	0.31	0.67	1.32	0.011	0.92	Protein coding	protein_coding	canonical	Q9NZ81	PRR13_HUMAN
ENST00000311189	HRAS	9.44	19.89	14.14	22.31	1.08	0.056	0.9	0.58	0.34	0.66	1.24	0.023	0.91	Protein coding	protein_coding	canonical	P01112	RASH_HUMAN
ENST00000311189	HRAS	9.44	19.89	14.14	22.31	1.08	0.056	0.9	0.58	0.34	0.66	1.24	0.023	0.91	Protein coding	protein_coding	canonical	X5D945	X5D945_HUMAN
ENST00000444743	TIMM23	6.4	19.61	15.8	24.9	1.62	0.0096	0.93	1.3	0.049	0.92	1.96	0.00081	0.93	Protein coding	protein_coding	MISS	MISS	MISS
ENST00000513336	HEXB	0.46	12.33	10.16	6.23	4.75	0.00056	1	4.47	0.0023	0.99	3.76	0.03	0.98	Protein coding	protein_coding	canonical	H0Y9B6	H0Y9B6_HUMAN
ENST00000486355	DNAJC19	1.69	6.13	17.71	7.75	1.86	0.13	0.91	3.39	0.00016	1	2.19	0.056	0.97	Protein coding	protein_coding	canonical	F2Z3A7	F2Z3A7_HUMAN
ENST00000552951	C12orf45	6.2	15.71	14.79	23.02	1.34	0.044	0.91	1.26	0.064	0.92	1.89	0.0017	0.93	Protein coding	protein_coding	canonical	Q8N5I9	CL045_HUMAN
ENST00000484430	RPS3AP6	26.93	0.02	277.98	0.06	-10.07	8.5e-09	1	3.37	5.6e-54	1	-8.83	9.4e-09	1	Pseudogene	processed_pseudogene	MISS	MISS	MISS
ENST00000429578	LINC00887	1.07	1.22	10.72	3.52	0.19	0.94	0.58	3.33	0.0045	0.99	1.72	0.3	0.9	Long noncoding	lincRNA	MISS	MISS	MISS
ENST00000556580	NGDN	0.01	0.01	6.89	0.01	0	1	0.58	9.43	0.0084	0.99	0	1	0.59	Protein coding	protein_coding	MISS	MISS	MISS
ENST00000269298	SAT2	3.12	11.32	5.39	6.51	1.86	0.033	0.92	0.79	0.46	0.66	1.06	0.3	0.89	Protein coding	protein_coding	canonical	Q96F10	SAT2_HUMAN
ENST00000246554	COX6B1	170.43	414.93	385.65	485.44	1.28	1.2e-24	0.91	1.18	2.5e-20	0.92	1.51	4.1e-36	0.92	Protein coding	protein_coding	canonical	P14854	CX6B1_HUMAN
ENST00000533719	AIFM1	0.01	0.01	0.01	6.34	0	1	0.58	0	1	0.63	9.31	0.012	0.99	Long noncoding	retained_intron	MISS	MISS	MISS
ENST00000453009	IFT27	0.01	1.62	4.34	0.51	7.34	0.32	0.91	8.76	0.049	0.98	5.68	0.7	0.81	Protein coding	protein_coding	MISS	MISS	MISS
ENST00000515524	NSA2	2.01	5.61	10.42	9.73	1.48	0.22	0.89	2.38	0.018	0.98	2.28	0.026	0.97	Protein coding	protein_coding	canonical	H0YAI9	H0YAI9_HUMAN
ENST00000368706	S100A16	135.49	234.69	188.09	274.08	0.79	2.2e-07	0.63	0.47	0.0034	0.65	1.02	5e-12	0.91	Protein coding	protein_coding	canonical	Q96FQ6	S10AG_HUMAN
ENST00000480073	NIT2	10.21	16.15	28.8	23.83	0.66	0.26	0.62	1.5	0.0028	0.92	1.22	0.02	0.91	Protein coding	nonsense_mediated_decay	canonical	F8WF70	F8WF70_HUMAN
ENST00000314133	COX8A	275.26	529.72	543.89	594.33	0.94	1.6e-19	0.64	0.98	2.9e-21	0.68	1.11	7.4e-28	0.91	Protein coding	protein_coding	canonical	P10176	COX8A_HUMAN
ENST00000314133	COX8A	275.26	529.72	543.89	594.33	0.94	1.6e-19	0.64	0.98	2.9e-21	0.68	1.11	7.4e-28	0.91	Protein coding	protein_coding	canonical	Q53XN1	Q53XN1_HUMAN
ENST00000516111	RNA5SP216	115.51	251.23	3.83	856.72	1.12	8.1e-13	0.91	-4.91	5.9e-30	1	2.89	9.3e-141	1	Short noncoding	rRNA	MISS	MISS	MISS
ENST00000368126	EPB41L2	0.01	5.75	0.01	12.53	9.17	0.019	0.98	0	1	0.63	10.29	0.00017	1	Long noncoding	retained_intron	MISS	MISS	MISS
ENST00000563387	C15orf40	0.01	5.76	5.34	0.01	9.17	0.018	0.98	9.06	0.025	0.99	0	1	0.59	Protein coding	nonsense_mediated_decay	canonical	H3BM85	H3BM85_HUMAN
ENST00000515763	COX7C	98.57	168.12	1376.17	191.17	0.77	1.9e-05	0.63	3.8	8e-289	1	0.96	4.3e-08	0.65	Protein coding	protein_coding	canonical	D6R9Z7	D6R9Z7_HUMAN
ENST00000384776	RNU6-9	109.91	2272.74	12.91	2319.44	4.37	0	1	-3.09	1.3e-20	1	4.4	0	1	Short noncoding	snRNA	MISS	MISS	MISS
ENST00000358435	TOMM7	93.83	259.61	517.29	381.82	1.47	2.7e-19	0.92	2.46	4.4e-72	0.99	2.03	1.9e-42	0.98	Protein coding	protein_coding	canonical	Q75MR5	Q75MR5_HUMAN
ENST00000358435	TOMM7	93.83	259.61	517.29	381.82	1.47	2.7e-19	0.92	2.46	4.4e-72	0.99	2.03	1.9e-42	0.98	Protein coding	protein_coding	canonical	Q9P0U1	TOM7_HUMAN
ENST00000557862	RP11-291H24.1	0.01	0.01	9.77	0.01	0	1	0.58	9.93	0.0011	0.99	0	1	0.59	Pseudogene	processed_pseudogene	MISS	MISS	MISS
ENST00000521466	RPS14	1045.1	3222.05	6839.59	4518.83	1.62	3.5e-255	0.93	2.71	0	1	2.11	0	0.98	Protein coding	protein_coding	canonical	P62263	RS14_HUMAN
ENST00000604190	RP11-547M24.1	0.01	0.01	1	5.6	0	1	0.58	6.65	0.5	0.83	9.13	0.021	0.98	Pseudogene	processed_pseudogene	MISS	MISS	MISS
ENST00000310837	EIF1	70.73	171.04	111.17	189.05	1.27	6.4e-11	0.91	0.65	0.0027	0.67	1.42	8.6e-14	0.92	Long noncoding	processed_transcript	MISS	MISS	MISS
ENST00000395535	SEC61G	6.14	10.67	13.68	19.95	0.8	0.28	0.62	1.16	0.096	0.91	1.7	0.0068	0.93	Protein coding	protein_coding	canonical	A0A024QYZ0	A0A024QYZ0_HUMAN
ENST00000395535	SEC61G	6.14	10.67	13.68	19.95	0.8	0.28	0.62	1.16	0.096	0.91	1.7	0.0068	0.93	Protein coding	protein_coding	canonical	P60059	SC61G_HUMAN
ENST00000466433	RPL34P18	0.29	0.32	6.76	0.5	0.14	0.98	0.58	4.55	0.016	0.99	0.79	0.88	0.59	Pseudogene	processed_pseudogene	MISS	MISS	MISS
ENST00000606496	RP11-140K17.3	4.41	5.27	20.95	7.66	0.26	0.8	0.58	2.25	0.00086	0.98	0.8	0.37	0.63	Long noncoding	antisense	MISS	MISS	MISS
ENST00000570255	TMEM219	5.6	9.35	16.72	14.73	0.74	0.35	0.62	1.58	0.019	0.94	1.4	0.045	0.91	Protein coding	nonsense_mediated_decay	canonical	I3L2P0	I3L2P0_HUMAN
ENST00000475608	RP11-16F15.1	2.84	4.73	39.78	8.24	0.74	0.52	0.6	3.81	1.4e-09	1	1.54	0.12	0.91	Pseudogene	processed_pseudogene	MISS	MISS	MISS
ENST00000493224	RPS27	10.3	33.81	32.76	51.49	1.72	0.00034	0.93	1.67	0.00054	0.94	2.32	6.2e-08	0.98	Long noncoding	processed_transcript	MISS	MISS	MISS
ENST00000515984	U3	0.01	0.01	3.72	11.07	0	1	0.58	8.54	0.076	0.97	10.11	0.00047	1	Short noncoding	snoRNA	MISS	MISS	MISS
ENST00000558623	DISP2	0.26	0.73	5.13	0.04	1.47	0.76	0.58	4.28	0.045	0.98	-2.89	0.86	0.59	Protein coding	protein_coding	MISS	MISS	MISS
ENST00000470671	RPS4X	14.64	42.03	79.05	74.46	1.52	0.00024	0.91	2.43	4.4e-12	0.98	2.35	4.9e-11	0.98	Long noncoding	processed_transcript	MISS	MISS	MISS
ENST00000464611	ACTB	8.88	16.6	196.58	67.04	0.9	0.13	0.63	4.47	1.6e-47	1	2.92	2e-12	0.99	Long noncoding	processed_transcript	MISS	MISS	MISS
ENST00000506453	GRSF1	5.17	21.6	13.52	15.88	2.06	0.0013	0.98	1.39	0.057	0.92	1.62	0.02	0.93	Protein coding	nonsense_mediated_decay	canonical	H0YAM1	H0YAM1_HUMAN
ENST00000511821	CTD-2139B15.2	0.89	1.92	8.17	2.42	1.11	0.61	0.87	3.2	0.017	0.99	1.45	0.47	0.87	Long noncoding	lincRNA	MISS	MISS	MISS
ENST00000364784	RNU6-7	109.91	2047.97	0.01	2719.73	4.22	0	1	-13.42	8.2e-34	1	4.63	0	1	Short noncoding	snRNA	MISS	MISS	MISS
ENST00000431098	AC011737.2	2.88	14.13	1.8	42.04	2.3	0.0062	0.97	-0.68	0.66	0.65	3.87	3.6e-10	1	Pseudogene	processed_pseudogene	MISS	MISS	MISS
ENST00000551823	CHURC1-FNTB	0.01	5.74	18.74	7.48	9.17	0.019	0.98	10.87	2.3e-06	1	9.55	0.0057	0.99	Protein coding	nonsense_mediated_decay	canonical	H0YIM9	H0YIM9_HUMAN
ENST00000491523	RPL13	19.35	59.31	81.14	70.48	1.62	4.8e-06	0.93	2.07	2.2e-10	0.98	1.87	3.4e-08	0.94	Long noncoding	retained_intron	MISS	MISS	MISS
ENST00000575576	THOC6	0.02	0.92	5.78	0.01	5.88	0.54	0.81	8.53	0.019	0.99	-0.64	0.99	0.59	Protein coding	protein_coding	isoform	Q86W42-2	THOC6_HUMAN
ENST00000609777	AC027612.6	6.25	18.48	19.57	22.23	1.57	0.014	0.91	1.65	0.0087	0.94	1.83	0.0026	0.93	Long noncoding	processed_transcript	MISS	MISS	MISS
ENST00000520490	RPS20	5.77	19.94	53.77	25.01	1.79	0.005	0.93	3.22	4.3e-11	1	2.12	0.00042	0.98	Long noncoding	processed_transcript	MISS	MISS	MISS
ENST00000497666	DCTN1	1.18	8.89	3.85	7.02	2.91	0.016	0.99	1.7	0.28	0.91	2.57	0.048	0.97	Long noncoding	processed_transcript	MISS	MISS	MISS
ENST00000518977	TNIP1	0.01	5.36	0.01	0.01	9.07	0.024	0.98	0	1	0.63	0	1	0.59	Protein coding	protein_coding	isoform	Q15025-2	TNIP1_HUMAN
ENST00000372940	MRPS16	1.55	8.04	19.49	8.76	2.38	0.04	0.97	3.66	4.3e-05	1	2.5	0.027	0.97	Protein coding	protein_coding	canonical	A6ND22	A6ND22_HUMAN
ENST00000602155	PRKD2	0.01	6.46	3.72	6.73	9.34	0.011	0.99	8.54	0.076	0.97	9.39	0.0094	0.99	Long noncoding	retained_intron	MISS	MISS	MISS
ENST00000483560	SNX12	0.27	0.28	5.77	0.91	0.04	1	0.58	4.41	0.03	0.99	1.74	0.68	0.81	Long noncoding	processed_transcript	MISS	MISS	MISS
ENST00000558815	RPL28	576.34	1566.25	2049.49	2423.1	1.44	2.7e-105	0.92	1.83	1.6e-192	0.94	2.07	9.3e-268	0.98	Protein coding	protein_coding	isoform	P46779-3	RL28_HUMAN
ENST00000531978	RPL27A	202.99	656.73	0.01	1078.03	1.69	1.1e-56	0.93	-14.31	7.8e-62	1	2.41	1.6e-144	0.98	Protein coding	protein_coding	canonical	E9PLL6	E9PLL6_HUMAN
ENST00000404484	TPM1	11.12	23.07	7.63	35.18	1.05	0.042	0.9	-0.54	0.43	0.65	1.66	0.00035	0.93	Protein coding	protein_coding	canonical	H7BYY1	H7BYY1_HUMAN
ENST00000392776	SAE1	4.8	6.18	13.96	6.39	0.37	0.69	0.59	1.54	0.036	0.92	0.42	0.65	0.6	Protein coding	protein_coding	isoform	Q9UBE0-2	SAE1_HUMAN
ENST00000550920	NACA	420.11	1292.97	1258.23	2079.78	1.62	2.4e-103	0.93	1.58	3.6e-97	0.94	2.31	3.5e-263	0.98	Protein coding	protein_coding	canonical	H0YHX9	H0YHX9_HUMAN
ENST00000481898	C17orf76-AS1	10.41	28.45	14.66	45.96	1.45	0.0037	0.91	0.49	0.41	0.65	2.14	1.2e-06	0.98	Long noncoding	antisense	MISS	MISS	MISS
ENST00000580172	AC093807.1	0.01	0.01	16.29	0.01	0	1	0.58	10.67	1.2e-05	1	0	1	0.59	Short noncoding	miRNA	MISS	MISS	MISS
ENST00000583744	ASPSCR1	0.01	7.25	0.01	5.05	9.5	0.0066	0.99	0	1	0.63	8.98	0.03	0.98	Protein coding	protein_coding	MISS	MISS	MISS
ENST00000582318	AC112719.1	0.01	0.01	21.72	0.01	0	1	0.58	11.09	2.9e-07	1	0	1	0.59	Short noncoding	miRNA	MISS	MISS	MISS
ENST00000419089	GS1-184P14.2	2.35	6.31	24.15	8.57	1.43	0.2	0.89	3.36	9.3e-06	1	1.87	0.067	0.93	Pseudogene	processed_pseudogene	MISS	MISS	MISS
ENST00000480550	NAA20	12.61	21.97	15.72	34.86	0.8	0.12	0.63	0.32	0.57	0.64	1.47	0.0011	0.92	Long noncoding	processed_transcript	MISS	MISS	MISS
ENST00000410704	RN7SKP54	6.9	26.53	3.35	4.56	1.94	0.00058	0.93	-1.04	0.29	0.9	-0.6	0.51	0.63	Short noncoding	misc_RNA	MISS	MISS	MISS
ENST00000550847	RAB3IP	0.01	0.01	4.85	1.6	0	1	0.58	8.92	0.035	0.98	7.32	0.33	0.91	Protein coding	protein_coding	canonical	F8VTR6	F8VTR6_HUMAN
ENST00000379389	ISG15	14.9	36.89	20.01	29.36	1.31	0.0022	0.91	0.43	0.39	0.65	0.98	0.03	0.65	Protein coding	protein_coding	canonical	P05161	ISG15_HUMAN
ENST00000460985	COX7A2	13.36	58.12	282.16	46	2.12	5.1e-08	0.98	4.4	5.7e-67	1	1.78	1.6e-05	0.93	Protein coding	protein_coding	canonical	D6R9C3	D6R9C3_HUMAN
ENST00000454393	IDNK	1.67	3.86	5.11	9.09	1.21	0.4	0.88	1.61	0.22	0.92	2.44	0.026	0.97	Protein coding	protein_coding	isoform	Q5T6J7-2	GNTK_HUMAN
ENST00000507642	RPL37	105.68	358.84	1317.8	609.88	1.76	1.8e-33	0.93	3.64	4.6e-267	1	2.53	3e-87	0.98	Long noncoding	processed_transcript	MISS	MISS	MISS
ENST00000370532	CDR1	0.14	19.35	0.16	0.05	7.16	2.2e-06	1	0.26	0.98	0.63	-1.44	0.94	0.59	Protein coding	protein_coding	canonical	P51861	CDR1_HUMAN
ENST00000292614	POLR2J	36.73	87.42	59.29	111.31	1.25	4.3e-06	0.91	0.69	0.022	0.67	1.6	4.2e-10	0.93	Protein coding	protein_coding	canonical	P52435	RPB11_HUMAN
ENST00000365277	RNA5SP329	0.01	191.53	6.52	0.01	14.23	2.2e-58	1	9.35	0.011	0.99	0	1	0.59	Short noncoding	rRNA	MISS	MISS	MISS
ENST00000549392	MYL6	25.81	39.22	107.53	36.27	0.6	0.098	0.62	2.06	2.9e-13	0.98	0.49	0.19	0.62	Protein coding	protein_coding	canonical	F8VPF3	F8VPF3_HUMAN
ENST00000261443	CSDE1	11.55	9.02	5.24	27.66	-0.36	0.59	0.59	-1.14	0.13	0.91	1.26	0.01	0.91	Protein coding	protein_coding	canonical	A0A024R0K2	A0A024R0K2_HUMAN
ENST00000261443	CSDE1	11.55	9.02	5.24	27.66	-0.36	0.59	0.59	-1.14	0.13	0.91	1.26	0.01	0.91	Protein coding	protein_coding	isoform	O75534-2	CSDE1_HUMAN
ENST00000552491	LIMA1	0.01	6.67	5.54	8.84	9.38	0.0098	0.99	9.11	0.022	0.99	9.79	0.0022	0.99	Protein coding	protein_coding	canonical	F8VS07	F8VS07_HUMAN
ENST00000457288	CBWD7	2.21	7.22	11.33	7.44	1.71	0.12	0.92	2.36	0.014	0.98	1.75	0.11	0.92	Protein coding	protein_coding	MISS	MISS	MISS
ENST00000431490	RPS24P8	21.54	59.09	551.54	100.28	1.46	2.3e-05	0.91	4.68	2.2e-134	1	2.22	1.5e-13	0.98	Pseudogene	processed_pseudogene	MISS	MISS	MISS
ENST00000475056	DAP3	1.13	2.73	7.36	2.25	1.28	0.47	0.87	2.71	0.037	0.98	1	0.6	0.87	Protein coding	protein_coding	canonical	V9GYC9	V9GYC9_HUMAN
ENST00000519836	MGAT4B	0.03	15.69	13.45	11.77	8.95	2.1e-05	1	8.73	9.7e-05	1	8.54	0.00031	1	Protein coding	protein_coding	canonical	H0YC11	H0YC11_HUMAN
ENST00000555295	PABPN1	0.01	0.85	14.23	0.01	6.41	0.56	0.81	10.47	5.2e-05	1	0	1	0.59	Protein coding	protein_coding	canonical	H0YJH9	H0YJH9_HUMAN
ENST00000556009	NPC2	16.51	6.26	53.15	12.17	-1.4	0.033	0.91	1.69	8.1e-06	0.94	-0.44	0.43	0.62	Protein coding	protein_coding	canonical	H0YIZ1	H0YIZ1_HUMAN
ENST00000421906	BSCL2	3.24	8.86	8.5	11.12	1.45	0.12	0.9	1.39	0.14	0.91	1.78	0.041	0.93	Protein coding	protein_coding	canonical	A0A024R549	A0A024R549_HUMAN
ENST00000421906	BSCL2	3.24	8.86	8.5	11.12	1.45	0.12	0.9	1.39	0.14	0.91	1.78	0.041	0.93	Protein coding	protein_coding	canonical	Q96G97	BSCL2_HUMAN
ENST00000543245	ACADVL	0.02	11.6	6.78	6.67	8.89	0.00034	1	8.12	0.0096	0.99	8.09	0.01	0.99	Protein coding	protein_coding	isoform	P49748-3	ACADV_HUMAN
ENST00000470155	GUK1	9.68	15.22	24.71	16.12	0.65	0.28	0.62	1.35	0.01	0.92	0.74	0.21	0.64	Long noncoding	processed_transcript	MISS	MISS	MISS
ENST00000379723	SPINK4	0.79	0.82	6.61	2.16	0.06	0.98	0.58	3.07	0.038	0.98	1.46	0.5	0.87	Protein coding	protein_coding	canonical	Q5VZE7	Q5VZE7_HUMAN
ENST00000479589	NENF	3.83	13.08	14.1	14.61	1.77	0.026	0.92	1.88	0.016	0.94	1.93	0.012	0.93	Long noncoding	processed_transcript	MISS	MISS	MISS
ENST00000338825	EIF4EBP1	39.09	72.07	49.7	83.39	0.88	0.0017	0.64	0.35	0.26	0.64	1.09	5.6e-05	0.91	Protein coding	protein_coding	canonical	Q13541	4EBP1_HUMAN
ENST00000485945	RP11-613M5.2	0.44	3.59	7.42	4.18	3.03	0.15	0.96	4.07	0.013	0.99	3.25	0.11	0.97	Pseudogene	processed_pseudogene	MISS	MISS	MISS
ENST00000441080	PFDN4	26.22	73.91	30.34	84.48	1.5	1.3e-06	0.91	0.21	0.59	0.63	1.69	1.6e-08	0.93	Protein coding	nonsense_mediated_decay	canonical	E9PQY2	E9PQY2_HUMAN
ENST00000529421	TPT1	93.45	53.88	49.56	595.49	-0.79	0.0011	0.63	-0.92	0.00023	0.68	2.67	1.5e-90	0.99	Long noncoding	processed_transcript	MISS	MISS	MISS
ENST00000591798	DNMT1	0.12	8.74	3.44	6.76	6.23	0.003	0.99	4.88	0.11	0.97	5.86	0.012	0.99	Long noncoding	processed_transcript	MISS	MISS	MISS
ENST00000409292	LSM5	33.22	88.07	92.97	145.93	1.41	4.5e-07	0.91	1.49	6.6e-08	0.93	2.14	2.9e-18	0.98	Protein coding	protein_coding	isoform	Q9Y4Y9-2	LSM5_HUMAN
ENST00000582317	AC106753.1	0.01	0.01	0.01	6248.7	0	1	0.58	0	1	0.63	19.25	0	1	Short noncoding	miRNA	MISS	MISS	MISS
ENST00000591508	ZNF317	1.34	3.3	10.35	5.12	1.3	0.41	0.87	2.95	0.0083	0.99	1.93	0.16	0.91	Protein coding	protein_coding	canonical	K7ERD6	K7ERD6_HUMAN
ENST00000409841	MRPL30	1.58	3.1	9.98	2.52	0.97	0.53	0.6	2.66	0.014	0.99	0.67	0.68	0.59	Protein coding	nonsense_mediated_decay	canonical	Q8TCC3	RM30_HUMAN
ENST00000600888	CKS1B	4.61	8.29	16.68	7.12	0.84	0.33	0.62	1.85	0.0089	0.94	0.63	0.48	0.63	Protein coding	protein_coding	canonical	P61024	CKS1_HUMAN
ENST00000600888	CKS1B	4.61	8.29	16.68	7.12	0.84	0.33	0.62	1.85	0.0089	0.94	0.63	0.48	0.63	Protein coding	protein_coding	canonical	Q5T178	Q5T178_HUMAN
ENST00000528296	RPL8	63.08	202.26	699.97	304.39	1.68	2.3e-18	0.93	3.47	4.2e-137	1	2.27	3e-39	0.98	Long noncoding	processed_transcript	MISS	MISS	MISS
ENST00000403295	FANCL	0.01	0.01	6.99	0.01	0	1	0.58	9.45	0.0079	0.99	0	1	0.59	Protein coding	protein_coding	canonical	B5MC31	B5MC31_HUMAN
ENST00000479899	CCDC58	3	7.82	5.64	17.14	1.38	0.16	0.9	0.91	0.4	0.66	2.51	0.0014	0.98	Protein coding	protein_coding	canonical	C9JQ41	C9JQ41_HUMAN
ENST00000609006	RPS9	90.52	280.29	273.35	409.46	1.63	7e-24	0.93	1.59	1.2e-22	0.94	2.18	1.1e-49	0.98	Protein coding	protein_coding	canonical	A0A024R4M0	A0A024R4M0_HUMAN
ENST00000609006	RPS9	90.52	280.29	273.35	409.46	1.63	7e-24	0.93	1.59	1.2e-22	0.94	2.18	1.1e-49	0.98	Protein coding	protein_coding	canonical	P46781	RS9_HUMAN
ENST00000541231	TIMM8B	8.8	30.54	25.61	33.11	1.8	0.00045	0.93	1.54	0.004	0.92	1.91	0.00014	0.93	Protein coding	protein_coding	canonical	G3XAN8	G3XAN8_HUMAN
ENST00000237654	CCNI	45.47	69.14	37.01	91.49	0.61	0.027	0.63	-0.3	0.35	0.64	1.01	7.7e-05	0.91	Protein coding	protein_coding	canonical	A0A024RDH0	A0A024RDH0_HUMAN
ENST00000237654	CCNI	45.47	69.14	37.01	91.49	0.61	0.027	0.63	-0.3	0.35	0.64	1.01	7.7e-05	0.91	Protein coding	protein_coding	canonical	Q14094	CCNI_HUMAN
ENST00000596634	AKT2	0.01	1.92	0.01	5.14	7.58	0.27	0.91	0	1	0.63	9.01	0.029	0.98	Protein coding	protein_coding	canonical	M0QZK3	M0QZK3_HUMAN
ENST00000508726	CDK7	0.01	0.27	4.94	0.34	4.77	0.83	0.58	8.95	0.033	0.98	5.11	0.79	0.59	Protein coding	nonsense_mediated_decay	canonical	D6RF14	D6RF14_HUMAN
ENST00000531975	RPL8	617.58	1295.29	639.62	2206.65	1.07	2.8e-55	0.91	0.05	0.53	0.63	1.84	3.5e-208	0.94	Protein coding	nonsense_mediated_decay	canonical	H0YF23	H0YF23_HUMAN
ENST00000216756	CINP	13.99	30.14	28.79	32.23	1.11	0.015	0.91	1.04	0.024	0.92	1.2	0.0073	0.91	Protein coding	protein_coding	canonical	A0A024R6M9	A0A024R6M9_HUMAN
ENST00000216756	CINP	13.99	30.14	28.79	32.23	1.11	0.015	0.91	1.04	0.024	0.92	1.2	0.0073	0.91	Protein coding	protein_coding	canonical	Q9BW66	CINP_HUMAN
ENST00000531218	EEF1D	14.1	27.25	11.12	98.27	0.95	0.042	0.63	-0.34	0.56	0.64	2.8	6e-17	0.99	Protein coding	protein_coding	MISS	MISS	MISS
ENST00000419275	PPIAL4G	0.08	0.1	15.06	0.15	0.37	0.99	0.58	7.64	3.6e-05	1	1.01	0.95	0.59	Protein coding	protein_coding	canonical	P0DN37	PAL4G_HUMAN
ENST00000362806	Y_RNA	0.01	0.01	0.01	650.91	0	1	0.58	0	1	0.63	15.99	1.1e-196	1	Short noncoding	misc_RNA	MISS	MISS	MISS
ENST00000519386	MRPS28	5.84	19.15	36.72	12.46	1.71	0.0077	0.93	2.65	9e-07	0.99	1.09	0.13	0.9	Protein coding	protein_coding	canonical	H0YAT2	H0YAT2_HUMAN
ENST00000369605	SNHG5	10.92	26.92	25.99	48.8	1.3	0.0093	0.91	1.25	0.013	0.92	2.16	4.7e-07	0.98	Long noncoding	lincRNA	MISS	MISS	MISS
ENST00000607365	POR	0.01	4.5	1.85	3.96	8.82	0.045	0.98	7.53	0.28	0.92	8.63	0.065	0.97	Long noncoding	retained_intron	MISS	MISS	MISS
ENST00000408626	AC004924.1	0.01	0.01	2.17	21.08	0	1	0.58	7.76	0.22	0.95	11.04	4.5e-07	1	Short noncoding	miRNA	MISS	MISS	MISS
ENST00000430910	FABP5P11	0.31	0.82	6.33	1.15	1.41	0.74	0.81	4.36	0.022	0.99	1.89	0.61	0.81	Pseudogene	processed_pseudogene	MISS	MISS	MISS
ENST00000450296	ACAA1	0.01	0.01	5.44	0.01	0	1	0.58	9.09	0.023	0.99	0	1	0.59	Protein coding	protein_coding	canonical	C9JDE9	C9JDE9_HUMAN
ENST00000372209	RPS8	34.88	142.34	537.8	201.56	2.03	8.2e-17	0.98	3.95	3.8e-117	1	2.53	6.3e-30	0.98	Protein coding	protein_coding	canonical	Q5JR95	Q5JR95_HUMAN
ENST00000568378	KARS	2.7	8.06	19.13	7.08	1.58	0.11	0.92	2.82	0.00031	0.99	1.39	0.18	0.9	Protein coding	protein_coding	canonical	H3BMR9	H3BMR9_HUMAN
ENST00000384339	SNORA72	0.01	53.29	1.52	0.01	12.38	9.1e-17	1	7.24	0.35	0.92	0	1	0.59	Short noncoding	snoRNA	MISS	MISS	MISS
ENST00000534585	MAF1	1.08	7.12	9.47	10.45	2.72	0.04	0.98	3.13	0.0099	0.99	3.27	0.0055	0.99	Protein coding	protein_coding	canonical	E9PSH4	E9PSH4_HUMAN
ENST00000531760	TAF10	24.87	66.49	87.37	117.1	1.42	1.1e-05	0.91	1.81	1.6e-09	0.94	2.24	9.9e-16	0.98	Long noncoding	processed_transcript	MISS	MISS	MISS
ENST00000513934	NOL5BP	0.63	0.96	6.59	1.71	0.61	0.84	0.58	3.38	0.031	0.99	1.44	0.57	0.87	Pseudogene	processed_pseudogene	MISS	MISS	MISS
ENST00000398581	RPL21P75	257.06	755.55	412.43	1233.51	1.56	1.2e-57	0.92	0.68	1.7e-09	0.67	2.26	3.5e-153	0.98	Pseudogene	processed_pseudogene	MISS	MISS	MISS
ENST00000601492	RPS19	472.76	1466.01	1572.28	2340.72	1.63	4.9e-118	0.93	1.73	1.5e-137	0.94	2.31	5.6e-296	0.98	Protein coding	protein_coding	canonical	M0R140	M0R140_HUMAN
ENST00000519287	PTTG1	11.75	56.83	45.09	34.24	2.27	1.9e-08	0.98	1.94	6.3e-06	0.94	1.54	0.00083	0.92	Long noncoding	processed_transcript	MISS	MISS	MISS
ENST00000429728	SNRPG	11.39	30.32	42.61	37.95	1.41	0.0033	0.91	1.9	1.5e-05	0.94	1.74	0.00013	0.93	Long noncoding	processed_transcript	MISS	MISS	MISS
ENST00000539409	FAM60A	0.01	8.44	8.6	23.31	9.72	0.0029	0.99	9.75	0.0026	0.99	11.19	9.7e-08	1	Protein coding	protein_coding	isoform	Q9NP50-2	FA60A_HUMAN
ENST00000596343	RNU6-722P	0.01	0.01	6.52	0.01	0	1	0.58	9.35	0.011	0.99	0	1	0.59	Short noncoding	snRNA	MISS	MISS	MISS
ENST00000509564	SDHA	0.92	2.93	1.58	7.54	1.67	0.37	0.9	0.78	0.73	0.63	3.03	0.025	0.99	Protein coding	protein_coding	canonical	H0Y8S2	H0Y8S2_HUMAN
ENST00000554516	HAUS4	1.21	3.16	8.96	3.36	1.38	0.41	0.87	2.89	0.016	0.99	1.47	0.37	0.89	Protein coding	protein_coding	canonical	G3V5A5	G3V5A5_HUMAN
ENST00000436534	POT1	0.01	0.01	4.59	0.91	0	1	0.58	8.84	0.041	0.98	6.5	0.53	0.81	Protein coding	protein_coding	canonical	H7C4C7	H7C4C7_HUMAN
ENST00000560274	RPLP1	4.05	17.11	82.81	31.13	2.08	0.0043	0.98	4.36	2e-20	1	2.94	1.9e-06	0.99	Protein coding	protein_coding	canonical	H0YL57	H0YL57_HUMAN
ENST00000477689	IDH3B	4.16	14.53	13.51	8.14	1.81	0.017	0.93	1.7	0.028	0.93	0.97	0.27	0.64	Long noncoding	processed_transcript	MISS	MISS	MISS
ENST00000450676	FTH1P7	1.82	5.07	22.33	6.18	1.48	0.25	0.89	3.62	1.2e-05	1	1.76	0.14	0.92	Pseudogene	processed_pseudogene	MISS	MISS	MISS
ENST00000377011	VRK3	0.01	1.19	6.26	3.14	6.9	0.44	0.87	9.29	0.013	0.99	8.3	0.11	0.96	Protein coding	protein_coding	isoform	Q8IV63-3	VRK3_HUMAN
ENST00000468311	PFDN2	2.62	5.68	13.14	4.84	1.12	0.32	0.89	2.33	0.008	0.98	0.89	0.45	0.63	Long noncoding	processed_transcript	MISS	MISS	MISS
ENST00000493973	POR	0.56	7.57	2.47	6.48	3.75	0.015	0.99	2.14	0.35	0.92	3.53	0.03	0.98	Long noncoding	retained_intron	MISS	MISS	MISS
ENST00000516898	RNU11-2P	0.01	0.01	0.01	35.91	0	1	0.58	0	1	0.63	11.81	1.5e-11	1	Short noncoding	snRNA	MISS	MISS	MISS
ENST00000525297	FAU	5.14	10.14	35.36	14.3	0.98	0.21	0.63	2.78	7.8e-07	0.99	1.48	0.04	0.91	Protein coding	protein_coding	canonical	E9PR30	E9PR30_HUMAN
ENST00000422486	RPL4P4	21.76	51.15	223.13	69.73	1.23	0.00053	0.91	3.36	1.6e-43	1	1.68	3.3e-07	0.93	Pseudogene	processed_pseudogene	MISS	MISS	MISS
ENST00000381820	RMI2	6.45	5.64	21.25	14.29	-0.19	0.82	0.58	1.72	0.0048	0.94	1.15	0.09	0.91	Protein coding	protein_coding	isoform	Q96E14-2	RMI2_HUMAN
ENST00000374077	ROMO1	93.33	237.13	271.33	272.68	1.35	9.7e-16	0.91	1.54	1.9e-21	0.93	1.55	1.1e-21	0.92	Protein coding	protein_coding	canonical	P60602	ROMO1_HUMAN
ENST00000453766	ARL6IP4	6.57	25.71	6.02	25.96	1.97	0.00064	0.93	-0.13	0.88	0.63	1.98	0.00057	0.93	Protein coding	protein_coding	MISS	MISS	MISS
ENST00000586506	AC005256.1	0.55	4.27	8.03	0.01	2.95	0.12	0.96	3.86	0.011	0.99	-5.79	0.68	0.81	Long noncoding	lincRNA	MISS	MISS	MISS
ENST00000372208	UCK1	0.01	0.01	4.69	0.01	0	1	0.58	8.88	0.039	0.98	0	1	0.59	Protein coding	protein_coding	canonical	A0A024R8E7	A0A024R8E7_HUMAN
ENST00000372208	UCK1	0.01	0.01	4.69	0.01	0	1	0.58	8.88	0.039	0.98	0	1	0.59	Protein coding	protein_coding	isoform	Q9HA47-2	UCK1_HUMAN
ENST00000601722	ATP5L	40.55	91.34	198.79	128.24	1.17	8.2e-06	0.91	2.29	1.8e-26	0.98	1.66	5.5e-12	0.93	Long noncoding	processed_transcript	MISS	MISS	MISS
ENST00000506581	RPL9	24.61	121.38	293.97	238.04	2.3	8.6e-17	0.98	3.58	5.4e-60	1	3.27	2.7e-45	1	Protein coding	protein_coding	canonical	H0Y9R4	H0Y9R4_HUMAN
ENST00000478556	ZNF33A	0.64	0.01	7.15	1.79	-6.01	0.64	0.81	3.48	0.022	0.99	1.48	0.55	0.87	Long noncoding	processed_transcript	MISS	MISS	MISS
ENST00000605091	NDUFA3	9.36	20.36	18.59	26.47	1.12	0.045	0.9	0.99	0.084	0.67	1.5	0.0041	0.92	Protein coding	protein_coding	canonical	A8MUI2	A8MUI2_HUMAN
ENST00000537739	HDGF	17.89	85.97	52.7	77.78	2.27	4.4e-12	0.98	1.56	2.7e-05	0.93	2.12	2.7e-10	0.98	Protein coding	protein_coding	canonical	P51858	HDGF_HUMAN
ENST00000460088	NDUFB2	2.66	0.01	5.67	10.32	-8.06	0.16	0.95	1.09	0.33	0.9	1.96	0.036	0.93	Protein coding	protein_coding	canonical	C9IZZ2	C9IZZ2_HUMAN
ENST00000249299	NAA38	12.07	21.44	20.95	24.44	0.83	0.11	0.63	0.8	0.13	0.67	1.02	0.042	0.91	Protein coding	protein_coding	canonical	A4D0W0	A4D0W0_HUMAN
ENST00000249299	NAA38	12.07	21.44	20.95	24.44	0.83	0.11	0.63	0.8	0.13	0.67	1.02	0.042	0.91	Protein coding	protein_coding	canonical	O95777	LSM8_HUMAN
ENST00000517242	SNORA31	0.01	0.01	0.01	71.9	0	1	0.58	0	1	0.63	12.81	2.3e-22	1	Short noncoding	snoRNA	MISS	MISS	MISS
ENST00000418849	CMC1	10.36	22.87	5.41	35.03	1.14	0.031	0.9	-0.94	0.23	0.67	1.76	0.00021	0.93	Protein coding	protein_coding	canonical	H7C3D8	H7C3D8_HUMAN
ENST00000525212	NDUFS3	0.93	17.42	40.85	12.93	4.23	5.1e-05	1	5.46	9.1e-12	1	3.8	0.0009	1	Long noncoding	processed_transcript	MISS	MISS	MISS
ENST00000433215	SPG21	6.7	11.27	16.07	30.7	0.75	0.29	0.62	1.26	0.052	0.92	2.2	6e-05	0.98	Protein coding	protein_coding	canonical	A0A024R5Y1	A0A024R5Y1_HUMAN
ENST00000433215	SPG21	6.7	11.27	16.07	30.7	0.75	0.29	0.62	1.26	0.052	0.92	2.2	6e-05	0.98	Protein coding	protein_coding	canonical	Q9NZD8	SPG21_HUMAN
ENST00000439042	FABP5P2	0.5	0.36	6.83	0.69	-0.46	0.93	0.58	3.78	0.022	0.99	0.48	0.9	0.59	Pseudogene	processed_pseudogene	MISS	MISS	MISS
ENST00000441435	RPL31	0.59	1.16	6.66	1.89	0.97	0.74	0.58	3.49	0.028	0.99	1.67	0.5	0.87	Protein coding	protein_coding	canonical	H7C2W9	H7C2W9_HUMAN
ENST00000533567	TPT1	2.08	10.32	17.19	25.62	2.31	0.02	0.97	3.05	0.0004	1	3.62	2.4e-06	1	Long noncoding	retained_intron	MISS	MISS	MISS
ENST00000459058	snoU13	0.01	0.01	9.31	0.01	0	1	0.58	9.86	0.0016	0.99	0	1	0.59	Short noncoding	snoRNA	MISS	MISS	MISS
ENST00000357495	HNRNPA1L2	24.86	48.9	61.69	77.02	0.98	0.0051	0.64	1.31	6.5e-05	0.92	1.63	1.4e-07	0.93	Protein coding	protein_coding	canonical	A0A024QZ98	A0A024QZ98_HUMAN
ENST00000357495	HNRNPA1L2	24.86	48.9	61.69	77.02	0.98	0.0051	0.64	1.31	6.5e-05	0.92	1.63	1.4e-07	0.93	Protein coding	protein_coding	canonical	Q32P51	RA1L2_HUMAN
ENST00000301420	KLK1	15.09	35.3	30.6	39.15	1.23	0.0043	0.91	1.02	0.022	0.92	1.38	0.001	0.92	Protein coding	protein_coding	canonical	P06870	KLK1_HUMAN
ENST00000556654	MRPL52	0.01	5.62	2.9	5.36	9.14	0.02	0.98	8.18	0.13	0.95	9.07	0.024	0.98	Long noncoding	processed_transcript	MISS	MISS	MISS
ENST00000536115	AC107983.4	15.97	55.74	375.43	86.71	1.8	1.7e-06	0.93	4.56	1.6e-90	1	2.44	3.6e-13	0.98	Pseudogene	processed_pseudogene	MISS	MISS	MISS
ENST00000470482	HDLBP	0.81	1.62	6.61	7.42	1	0.67	0.81	3.03	0.039	0.98	3.19	0.024	0.99	Long noncoding	processed_transcript	MISS	MISS	MISS
ENST00000562986	DEF8	0.09	2.51	7.07	5.01	4.88	0.2	0.94	6.37	0.0089	0.99	5.87	0.036	0.98	Protein coding	protein_coding	canonical	H3BQX9	H3BQX9_HUMAN
ENST00000272317	RPS27A	26.97	69.93	21.43	96.34	1.38	1e-05	0.91	-0.33	0.43	0.64	1.84	1.5e-10	0.94	Protein coding	protein_coding	canonical	B2RDW1	B2RDW1_HUMAN
ENST00000272317	RPS27A	26.97	69.93	21.43	96.34	1.38	1e-05	0.91	-0.33	0.43	0.64	1.84	1.5e-10	0.94	Protein coding	protein_coding	canonical	P62979	RS27A_HUMAN
ENST00000278025	FUOM	5.83	19.37	17.45	14.77	1.73	0.0069	0.93	1.58	0.016	0.94	1.34	0.052	0.91	Protein coding	protein_coding	isoform	A2VDF0-2	FUCM_HUMAN
ENST00000559321	CTD-2147F2.1	3.01	8.17	8.17	10.66	1.44	0.14	0.9	1.44	0.14	0.92	1.83	0.042	0.93	Long noncoding	lincRNA	MISS	MISS	MISS
ENST00000400175	MYL12B	12.19	97.59	103.36	129.42	3	5.8e-18	1	3.08	2e-19	1	3.41	3.7e-26	1	Protein coding	protein_coding	canonical	O14950	ML12B_HUMAN
ENST00000478382	NDUFAF4	12.13	20.17	18.43	27.01	0.73	0.16	0.63	0.6	0.26	0.66	1.16	0.018	0.91	Long noncoding	processed_transcript	MISS	MISS	MISS
ENST00000577810	MIEN1	4.95	5.8	34.03	3.11	0.23	0.81	0.58	2.78	1.3e-06	0.99	-0.67	0.54	0.62	Protein coding	protein_coding	canonical	J3KTI2	J3KTI2_HUMAN
ENST00000455999	UBE2F	0.01	3.77	5.34	4.87	8.56	0.073	0.97	9.06	0.025	0.99	8.93	0.034	0.98	Protein coding	nonsense_mediated_decay	canonical	F8WDQ9	F8WDQ9_HUMAN
ENST00000562264	PCBP2	4.24	8.99	16.76	16.62	1.09	0.21	0.89	1.98	0.0061	0.94	1.97	0.0066	0.93	Protein coding	protein_coding	canonical	H3BRU6	H3BRU6_HUMAN
ENST00000409960	SERF2	0.92	1.98	14.88	2.83	1.1	0.6	0.87	4.02	0.00026	1	1.62	0.39	0.87	Protein coding	protein_coding	isoform	P84101-2	SERF2_HUMAN
ENST00000583384	RNF125	0.49	0.11	5.52	1.21	-2.22	0.78	0.58	3.48	0.049	0.99	1.29	0.68	0.81	Long noncoding	processed_transcript	MISS	MISS	MISS
ENST00000480507	DMKN	0.07	3.16	4.7	3.36	5.54	0.12	0.96	6.11	0.043	0.98	5.63	0.11	0.96	Protein coding	nonsense_mediated_decay	canonical	M0QZU6	M0QZU6_HUMAN
ENST00000409646	SERF2	0.04	0.38	14.34	0.35	3.34	0.79	0.58	8.58	5.3e-05	1	3.24	0.81	0.59	Protein coding	protein_coding	canonical	B8ZZY7	B8ZZY7_HUMAN
ENST00000313468	NDUFS8	58.3	130.86	50.5	129.93	1.17	1e-07	0.91	-0.21	0.46	0.63	1.16	1.4e-07	0.91	Protein coding	protein_coding	canonical	O00217	NDUS8_HUMAN
ENST00000475721	EIF4G1	5.85	29.68	14.5	20.88	2.34	4.2e-05	0.98	1.31	0.059	0.92	1.83	0.0035	0.93	Long noncoding	retained_intron	MISS	MISS	MISS
ENST00000399515	HNRNPCP2	3.42	4.17	11.21	3.22	0.29	0.8	0.58	1.72	0.045	0.93	-0.08	0.95	0.59	Pseudogene	processed_pseudogene	MISS	MISS	MISS
ENST00000389400	RPS3AP5	7.69	17.13	138.98	29.04	1.16	0.061	0.9	4.18	1.4e-32	1	1.92	0.00035	0.93	Pseudogene	processed_pseudogene	MISS	MISS	MISS
ENST00000431254	ATP5O	1.51	15.04	49.15	20.33	3.32	0.00063	1	5.02	1.7e-13	1	3.75	2.4e-05	1	Protein coding	nonsense_mediated_decay	canonical	H7C086	H7C086_HUMAN
ENST00000457309	YWHAZ	11.63	17.52	26.63	25.67	0.59	0.28	0.62	1.2	0.016	0.92	1.14	0.022	0.91	Protein coding	protein_coding	canonical	D0PNI1	D0PNI1_HUMAN
ENST00000457309	YWHAZ	11.63	17.52	26.63	25.67	0.59	0.28	0.62	1.2	0.016	0.92	1.14	0.022	0.91	Protein coding	protein_coding	canonical	P63104	1433Z_HUMAN
ENST00000526531	EFCAB4A	1.41	8.64	6.14	4.23	2.61	0.025	0.99	2.12	0.1	0.97	1.58	0.27	0.9	Long noncoding	retained_intron	MISS	MISS	MISS
ENST00000432487	PLK1S1	0.01	8.33	0.03	14.24	9.7	0.0031	0.99	1.57	0.98	0.63	10.48	5.2e-05	1	Long noncoding	processed_transcript	MISS	MISS	MISS
ENST00000466032	CHMP3	1.04	4.14	7.9	7.46	2	0.21	0.95	2.93	0.024	0.99	2.85	0.031	0.98	Long noncoding	processed_transcript	MISS	MISS	MISS
ENST00000523511	LSM1	0.01	0.54	7.69	0.01	5.74	0.69	0.81	9.59	0.0048	0.99	0	1	0.59	Protein coding	nonsense_mediated_decay	canonical	E5RJ47	E5RJ47_HUMAN
ENST00000374206	CDC26	33.87	57.2	78.01	74.91	0.76	0.015	0.63	1.2	2.6e-05	0.92	1.15	7.4e-05	0.91	Protein coding	protein_coding	canonical	A0A024R832	A0A024R832_HUMAN
ENST00000374206	CDC26	33.87	57.2	78.01	74.91	0.76	0.015	0.63	1.2	2.6e-05	0.92	1.15	7.4e-05	0.91	Protein coding	protein_coding	canonical	Q8NHZ8	CDC26_HUMAN
ENST00000535395	RNF10	0.01	6.42	3.49	10.49	9.33	0.012	0.99	8.45	0.089	0.97	10.04	0.0007	0.99	Long noncoding	retained_intron	MISS	MISS	MISS
ENST00000410140	Y_RNA	0.01	0.01	0.01	1372.43	0	1	0.58	0	1	0.63	17.07	0	1	Short noncoding	misc_RNA	MISS	MISS	MISS
ENST00000556619	PAPOLA	0.01	0.01	17.1	7.99	0	1	0.58	10.74	7.1e-06	1	9.64	0.0039	0.99	Protein coding	protein_coding	canonical	G3V3I9	G3V3I9_HUMAN
ENST00000573392	ARL16	0.03	7.88	10.25	9.31	8.07	0.0045	0.99	8.45	0.00088	1	8.31	0.0017	0.99	Protein coding	protein_coding	canonical	I3L196	I3L196_HUMAN
ENST00000549370	RPL18	118.94	455.26	1084.06	597.93	1.94	1.6e-47	0.93	3.19	1.2e-195	1	2.33	7.5e-78	0.98	Protein coding	nonsense_mediated_decay	canonical	F8VXR6	F8VXR6_HUMAN
ENST00000243112	SMUG1	7.45	21.21	37.33	26.78	1.51	0.01	0.91	2.33	4.3e-06	0.98	1.85	0.00084	0.93	Protein coding	protein_coding	isoform	Q53HV7-2	SMUG1_HUMAN
ENST00000339399	ANP32B	187.46	494.88	502.72	1172.94	1.4	4.9e-33	0.91	1.42	2.6e-34	0.93	2.65	1e-174	0.99	Protein coding	protein_coding	canonical	Q92688	AN32B_HUMAN
ENST00000546591	RPL41	32.6	50.52	90.53	70.84	0.63	0.05	0.63	1.47	1.2e-07	0.93	1.12	0.00016	0.91	Protein coding	protein_coding	canonical	A0A024RB15	A0A024RB15_HUMAN
ENST00000546591	RPL41	32.6	50.52	90.53	70.84	0.63	0.05	0.63	1.47	1.2e-07	0.93	1.12	0.00016	0.91	Protein coding	protein_coding	canonical	P62945	RL41_HUMAN
ENST00000494862	HDLBP	0.01	41.64	11.51	38.58	12.02	2.9e-13	1	10.17	0.00034	1	11.91	2.4e-12	1	Long noncoding	retained_intron	MISS	MISS	MISS
ENST00000424948	RP1-92O14.3	2.93	9.49	13.55	13.48	1.69	0.07	0.92	2.21	0.0089	0.98	2.2	0.0093	0.98	Long noncoding	antisense	MISS	MISS	MISS
ENST00000313104	RPLP0	103.97	270.97	514.56	384.01	1.38	1.9e-18	0.91	2.31	1.8e-66	0.98	1.89	5.7e-39	0.94	Protein coding	protein_coding	isoform	P05388-2	RLA0_HUMAN
ENST00000494920	KDM1A	0.01	3.37	5.5	5.62	8.4	0.097	0.96	9.1	0.022	0.99	9.14	0.02	0.98	Protein coding	protein_coding	MISS	MISS	MISS
ENST00000508076	TGFBI	0.01	15.63	31.44	26.16	10.61	2e-05	1	11.62	3.4e-10	1	11.35	1.3e-08	1	Protein coding	protein_coding	canonical	D6RBX4	D6RBX4_HUMAN
ENST00000445915	UGP2	4.48	4.71	5.01	14.55	0.07	0.94	0.58	0.16	0.87	0.63	1.7	0.022	0.93	Protein coding	protein_coding	canonical	E7EUC7	E7EUC7_HUMAN
ENST00000462982	DPH3	1.68	3.46	7.67	9.17	1.05	0.48	0.87	2.19	0.057	0.97	2.45	0.025	0.97	Long noncoding	processed_transcript	MISS	MISS	MISS
ENST00000376021	TEX30	3.13	12.56	5.26	17.25	2	0.018	0.97	0.75	0.49	0.66	2.46	0.0015	0.98	Protein coding	protein_coding	canonical	A0A0C4DFW4	A0A0C4DFW4_HUMAN
ENST00000518235	C5orf45	23.75	54.16	35.85	46.89	1.19	0.00053	0.91	0.59	0.12	0.67	0.98	0.0059	0.65	Protein coding	protein_coding	canonical	B7Z1T6	B7Z1T6_HUMAN
ENST00000371620	C9orf142	32.84	61.23	58	75.86	0.9	0.0034	0.64	0.82	0.0083	0.68	1.21	3.2e-05	0.91	Protein coding	protein_coding	canonical	Q9BUH6	PAXX_HUMAN
ENST00000459015	snoU13	0.01	0.01	21.72	0.01	0	1	0.58	11.09	2.9e-07	1	0	1	0.59	Short noncoding	snoRNA	MISS	MISS	MISS
ENST00000466265	DDX50	0.01	0.01	8.99	0.56	0	1	0.58	9.81	0.002	0.99	5.8	0.68	0.81	Long noncoding	processed_transcript	MISS	MISS	MISS
ENST00000395659	ATP5E	5.26	2.27	29.78	0.95	-1.21	0.31	0.88	2.5	2e-05	0.98	-2.47	0.1	0.96	Protein coding	protein_coding	canonical	P56381	ATP5E_HUMAN
ENST00000559141	GTF2A2	7.56	6.93	29.46	5.19	-0.13	0.87	0.58	1.96	0.00026	0.94	-0.54	0.52	0.61	Long noncoding	processed_transcript	MISS	MISS	MISS
ENST00000434122	RPS18	655.99	1996.21	3524.55	3004.45	1.61	3.1e-156	0.93	2.43	0	0.99	2.2	0	0.98	Protein coding	protein_coding	canonical	P62269	RS18_HUMAN
ENST00000583036	RPL17	76.73	139.73	203.24	154.46	0.87	1.7e-05	0.64	1.41	1.6e-14	0.93	1.01	2.6e-07	0.91	Protein coding	protein_coding	canonical	J3QS96	J3QS96_HUMAN
ENST00000521605	MRPS28	3.05	3.06	10.71	5.58	0.01	1	0.58	1.81	0.042	0.93	0.87	0.42	0.63	Protein coding	protein_coding	canonical	E5RFT8	E5RFT8_HUMAN
ENST00000317459	TRPT1	5.54	9.7	14.96	9.37	0.81	0.3	0.63	1.43	0.04	0.92	0.76	0.34	0.63	Protein coding	protein_coding	canonical	Q86TN4	TRPT1_HUMAN
ENST00000529548	FTH1	16.21	53.35	45.62	69.4	1.72	5.9e-06	0.93	1.49	0.00016	0.93	2.1	3.2e-09	0.98	Protein coding	protein_coding	canonical	E9PPQ4	E9PPQ4_HUMAN
ENST00000266735	SNRPF	44.92	94.19	92.43	119.28	1.07	2.6e-05	0.91	1.04	4.5e-05	0.92	1.41	3.9e-09	0.92	Protein coding	protein_coding	canonical	P62306	RUXF_HUMAN
ENST00000258424	COX5B	186.17	381.61	506.16	379.35	1.04	1.3e-16	0.91	1.44	3.1e-35	0.93	1.03	2.5e-16	0.91	Protein coding	protein_coding	canonical	P10606	COX5B_HUMAN
ENST00000433710	MIPEP	0.01	5.96	8.89	5.33	9.22	0.016	0.98	9.8	0.0021	0.99	9.06	0.025	0.98	Protein coding	protein_coding	MISS	MISS	MISS
ENST00000540179	RP11-587D21.1	0.88	8.51	55.5	16.97	3.27	0.013	0.99	5.97	4e-16	1	4.26	6.2e-05	1	Pseudogene	processed_pseudogene	MISS	MISS	MISS
ENST00000538139	RPS26P47	2.94	7.73	21.34	10.71	1.4	0.16	0.9	2.86	0.00012	0.99	1.87	0.039	0.93	Pseudogene	processed_pseudogene	MISS	MISS	MISS
ENST00000348259	MRPL55	12.46	36.47	7.29	33.44	1.55	0.00053	0.91	-0.77	0.26	0.67	1.43	0.0018	0.92	Protein coding	protein_coding	canonical	A0A024R3R0	A0A024R3R0_HUMAN
ENST00000348259	MRPL55	12.46	36.47	7.29	33.44	1.55	0.00053	0.91	-0.77	0.26	0.67	1.43	0.0018	0.92	Protein coding	protein_coding	canonical	Q7Z7F7	RM55_HUMAN
ENST00000523061	CHCHD7	0.01	0.64	4.54	1.17	6	0.64	0.81	8.83	0.043	0.98	6.86	0.45	0.87	Protein coding	protein_coding	canonical	E5RHM5	E5RHM5_HUMAN
ENST00000561320	RP11-346D14.1	3.37	1.82	14.92	1.04	-0.89	0.54	0.6	2.15	0.0068	0.98	-1.7	0.32	0.9	Long noncoding	lincRNA	MISS	MISS	MISS
ENST00000393820	NPM1	92.7	142.23	89.72	192.05	0.62	0.0012	0.63	-0.05	0.83	0.63	1.05	2.9e-09	0.91	Protein coding	protein_coding	isoform	P06748-3	NPM_HUMAN
ENST00000588062	TRAPPC6A	3.53	13.98	25.58	22	1.98	0.013	0.93	2.86	2.3e-05	0.99	2.64	0.00018	0.99	Protein coding	protein_coding	isoform	O75865-3	TPC6A_HUMAN
ENST00000271002	ITGB3BP	7.08	20.53	13.1	21.14	1.54	0.011	0.91	0.89	0.19	0.67	1.58	0.0081	0.93	Protein coding	protein_coding	canonical	Q13352	CENPR_HUMAN
ENST00000368325	CENPW	2.35	10.09	2.83	6.12	2.1	0.031	0.97	0.27	0.85	0.63	1.38	0.22	0.9	Protein coding	protein_coding	isoform	Q5EE01-2	CENPW_HUMAN
ENST00000553461	PAPOLA	1.83	5.58	4.68	13.67	1.61	0.19	0.91	1.35	0.3	0.9	2.9	0.0023	0.99	Protein coding	protein_coding	canonical	H0YJ00	H0YJ00_HUMAN
ENST00000467736	RPL13	48.89	179.42	94.3	201.88	1.88	6.6e-19	0.93	0.95	0.00014	0.68	2.05	1.8e-23	0.98	Protein coding	protein_coding	canonical	J3QSB4	J3QSB4_HUMAN
ENST00000392283	PPIL3	5.89	10.88	18.01	14.32	0.89	0.24	0.63	1.61	0.013	0.94	1.28	0.065	0.91	Protein coding	protein_coding	canonical	A0A024R3V4	A0A024R3V4_HUMAN
ENST00000392283	PPIL3	5.89	10.88	18.01	14.32	0.89	0.24	0.63	1.61	0.013	0.94	1.28	0.065	0.91	Protein coding	protein_coding	canonical	Q9H2H8	PPIL3_HUMAN
ENST00000464657	CUTA	0.01	4.42	29.75	3.36	8.79	0.047	0.98	11.54	1.1e-09	1	8.39	0.099	0.96	Protein coding	nonsense_mediated_decay	canonical	H0YDR4	H0YDR4_HUMAN
ENST00000315731	RPL7A	43.71	106.66	226.76	167.6	1.29	2.1e-07	0.91	2.38	3.3e-31	0.99	1.94	1.7e-18	0.94	Protein coding	protein_coding	canonical	Q5T8U2	Q5T8U2_HUMAN
ENST00000510257	ATP5EP1	0.01	9.73	0.01	0.01	9.93	0.0012	0.99	0	1	0.63	0	1	0.59	Pseudogene	processed_pseudogene	MISS	MISS	MISS
ENST00000441378	AC018738.2	34.91	114.9	411.91	184.58	1.72	2.4e-11	0.93	3.56	4.1e-83	1	2.4	5.2e-26	0.98	Pseudogene	processed_pseudogene	MISS	MISS	MISS
ENST00000555931	PSMA3	0.15	5.21	2.1	4.27	5.15	0.035	0.98	3.84	0.28	0.92	4.87	0.066	0.98	Protein coding	nonsense_mediated_decay	canonical	G3V5N4	G3V5N4_HUMAN
ENST00000528619	TPT1	16.13	66.56	118.38	95.83	2.05	1.2e-08	0.98	2.88	1.2e-20	1	2.57	3.3e-15	0.98	Protein coding	protein_coding	canonical	H0YCX0	H0YCX0_HUMAN
ENST00000286953	C14orf2	69.45	175.6	274.11	226.27	1.34	6.1e-12	0.91	1.98	4.3e-30	0.94	1.7	9.8e-21	0.93	Protein coding	protein_coding	canonical	P56378	68MP_HUMAN
ENST00000599234	AC013449.1	1.88	2.71	14.91	3.65	0.53	0.73	0.58	2.99	0.0012	0.99	0.96	0.49	0.62	Protein coding	protein_coding	MISS	MISS	MISS
ENST00000573618	RSL1D1	6.39	16.43	9.55	28.24	1.36	0.037	0.91	0.58	0.44	0.66	2.14	0.00015	0.98	Protein coding	nonsense_mediated_decay	canonical	I3L1Y4	I3L1Y4_HUMAN
ENST00000553981	SLIRP	1.39	6.07	8.17	4.16	2.13	0.1	0.96	2.55	0.032	0.97	1.58	0.28	0.9	Protein coding	protein_coding	canonical	H0YJ07	H0YJ07_HUMAN
ENST00000330965	RPL9P7	21.53	90.66	121.05	149.43	2.07	1.7e-11	0.98	2.49	3e-18	0.98	2.8	5.4e-25	0.99	Pseudogene	processed_pseudogene	MISS	MISS	MISS
ENST00000486998	SMOX	0.01	2.72	6.01	4.47	8.09	0.15	0.95	9.23	0.016	0.99	8.81	0.045	0.98	Long noncoding	processed_transcript	MISS	MISS	MISS
ENST00000496539	POLD2	0.01	9.28	0.01	7.92	9.86	0.0016	0.99	0	1	0.63	9.63	0.0041	0.99	Long noncoding	retained_intron	MISS	MISS	MISS
ENST00000577907	DUS1L	1.01	1.85	7.23	1.51	0.88	0.68	0.58	2.85	0.034	0.99	0.59	0.79	0.59	Protein coding	protein_coding	canonical	J3QQL9	J3QQL9_HUMAN
ENST00000448572	SSBP3	0.94	2	6.78	3.54	1.09	0.6	0.87	2.85	0.041	0.98	1.91	0.27	0.9	Long noncoding	processed_transcript	MISS	MISS	MISS
ENST00000597020	AP2S1	15.53	43.62	72.51	48.67	1.49	0.00023	0.91	2.22	3.4e-10	0.98	1.65	2.7e-05	0.93	Protein coding	protein_coding	canonical	M0QZ21	M0QZ21_HUMAN
ENST00000486977	RP11-25I15.1	0.67	3.02	7.99	1.15	2.17	0.28	0.94	3.57	0.013	0.99	0.77	0.79	0.59	Pseudogene	processed_pseudogene	MISS	MISS	MISS
ENST00000450062	PSPHP1	19.2	34.84	22.78	42.79	0.86	0.034	0.63	0.25	0.59	0.64	1.16	0.0027	0.91	Pseudogene	unprocessed_pseudogene	MISS	MISS	MISS
ENST00000589591	POLR2I	14.47	27.2	19.46	31.82	0.91	0.05	0.63	0.43	0.4	0.65	1.14	0.011	0.91	Long noncoding	retained_intron	MISS	MISS	MISS
ENST00000464381	NCOR1	0.01	0.27	0.79	4.45	4.77	0.83	0.58	6.31	0.58	0.83	8.8	0.046	0.98	Long noncoding	retained_intron	MISS	MISS	MISS
ENST00000396401	TCEA1	3.39	4.7	17.95	11.75	0.47	0.67	0.59	2.41	0.0014	0.98	1.79	0.034	0.93	Protein coding	protein_coding	isoform	P23193-2	TCEA1_HUMAN
ENST00000384205	RNU6-4P	109.91	2562.77	4.22	2319.44	4.54	0	1	-4.7	6.4e-28	1	4.4	0	1	Short noncoding	snRNA	MISS	MISS	MISS
ENST00000535326	PRPF19	0.32	0.63	14.99	1.27	0.97	0.84	0.58	5.55	6.9e-05	1	1.99	0.57	0.81	Protein coding	protein_coding	canonical	H0YGZ5	H0YGZ5_HUMAN
ENST00000340900	RNASE1	3.26	7.96	9.35	11.91	1.29	0.18	0.9	1.52	0.095	0.92	1.87	0.028	0.93	Protein coding	protein_coding	canonical	P07998	RNAS1_HUMAN
ENST00000340900	RNASE1	3.26	7.96	9.35	11.91	1.29	0.18	0.9	1.52	0.095	0.92	1.87	0.028	0.93	Protein coding	protein_coding	canonical	W0UV93	W0UV93_HUMAN
ENST00000600149	AC012318.3	5.49	15.4	111.16	28.07	1.49	0.032	0.91	4.34	6e-27	1	2.35	6.5e-05	0.98	Pseudogene	processed_pseudogene	MISS	MISS	MISS
ENST00000492554	SULT1C2	0.01	0.01	0.01	5.45	0	1	0.58	0	1	0.63	9.09	0.023	0.98	Long noncoding	processed_transcript	MISS	MISS	MISS
ENST00000327428	BOLA3	23.46	57.45	95.93	96.64	1.29	0.00014	0.91	2.03	8.4e-12	0.98	2.04	5.9e-12	0.98	Protein coding	protein_coding	canonical	Q53S33	BOLA3_HUMAN
ENST00000556532	PLEK2	0.01	6.53	17.54	6.86	9.35	0.011	0.99	10.78	5.3e-06	1	9.42	0.0086	0.99	Protein coding	protein_coding	canonical	H0YIZ5	H0YIZ5_HUMAN
ENST00000549143	CS	3.31	3.44	6.55	19.1	0.06	0.96	0.58	0.99	0.33	0.66	2.53	0.00068	0.98	Protein coding	nonsense_mediated_decay	canonical	F8VVY4	F8VVY4_HUMAN
ENST00000394074	NAE1	1.28	21.92	9.38	25.09	4.1	5.6e-06	1	2.87	0.014	0.99	4.29	7.2e-07	1	Protein coding	protein_coding	isoform	Q13564-3	ULA1_HUMAN
ENST00000487066	C17orf76-AS1	121.12	280.19	499.67	478.58	1.21	9.1e-16	0.91	2.05	1e-55	0.98	1.98	2.2e-51	0.94	Long noncoding	antisense	MISS	MISS	MISS
ENST00000311672	UQCRH	351.76	756.52	1328.11	1149.49	1.11	9.8e-35	0.91	1.92	2e-133	0.94	1.71	5e-99	0.93	Protein coding	protein_coding	canonical	P07919	QCR6_HUMAN
ENST00000504668	GAK	0.45	8.49	6.76	8.13	4.25	0.0068	0.99	3.92	0.021	0.99	4.19	0.0085	0.99	Protein coding	nonsense_mediated_decay	canonical	H0Y9M4	H0Y9M4_HUMAN
ENST00000568960	PUF60	0.4	0.01	9.84	0.01	-5.32	0.76	0.58	4.62	0.0026	0.99	-5.32	0.76	0.59	Protein coding	protein_coding	isoform	Q9UHX1-4	PUF60_HUMAN
ENST00000553711	MRPL52	7.27	18.13	9.18	23.96	1.32	0.033	0.91	0.34	0.65	0.64	1.72	0.0027	0.93	Protein coding	protein_coding	isoform	Q86TS9-2	RM52_HUMAN
ENST00000476288	RPS18	2.34	6.82	27.8	9.24	1.54	0.16	0.9	3.57	9.8e-07	1	1.98	0.047	0.93	Protein coding	protein_coding	canonical	J3JS69	J3JS69_HUMAN
ENST00000469123	SSBP1	1	3.55	7.05	4.64	1.83	0.28	0.9	2.82	0.038	0.99	2.22	0.15	0.95	Long noncoding	processed_transcript	MISS	MISS	MISS
ENST00000375640	C6orf48	11.22	26.29	15.54	43.45	1.23	0.014	0.91	0.47	0.41	0.65	1.95	8.5e-06	0.93	Protein coding	protein_coding	canonical	A0A024RCN7	A0A024RCN7_HUMAN
ENST00000375640	C6orf48	11.22	26.29	15.54	43.45	1.23	0.014	0.91	0.47	0.41	0.65	1.95	8.5e-06	0.93	Protein coding	protein_coding	canonical	Q9UBA6	G8_HUMAN
ENST00000417663	C8orf59	33.99	64.45	0.01	92.31	0.92	0.0021	0.64	-11.73	5.9e-11	1	1.44	1.4e-07	0.92	Protein coding	protein_coding	MISS	MISS	MISS
ENST00000465771	MYCBP	1.07	6.05	23.69	12.22	2.49	0.074	0.96	4.46	1.2e-06	1	3.51	0.0018	0.99	Long noncoding	processed_transcript	MISS	MISS	MISS
ENST00000520294	EMC2	0.01	0.49	9.68	0.01	5.62	0.71	0.58	9.92	0.0012	0.99	0	1	0.59	Long noncoding	processed_transcript	MISS	MISS	MISS
ENST00000437136	PABPC4	3.69	8.17	11.43	16.55	1.15	0.21	0.89	1.63	0.05	0.93	2.17	0.004	0.98	Protein coding	protein_coding	canonical	H0Y6X6	H0Y6X6_HUMAN
ENST00000391090	Y_RNA	0.01	0.01	0.01	578.87	0	1	0.58	0	1	0.63	15.82	5.5e-175	1	Short noncoding	misc_RNA	MISS	MISS	MISS
ENST00000447334	RPS2P7	4.53	12.79	38.02	19.89	1.5	0.051	0.91	3.07	7e-08	1	2.13	0.0017	0.98	Pseudogene	processed_pseudogene	MISS	MISS	MISS
ENST00000569187	CMC2	2.46	4.32	18.38	10.63	0.81	0.51	0.6	2.9	0.00034	0.99	2.11	0.026	0.97	Long noncoding	processed_transcript	MISS	MISS	MISS
ENST00000476238	RNASET2	7.74	11.32	7.89	20.71	0.55	0.43	0.6	0.03	0.97	0.63	1.42	0.015	0.92	Protein coding	protein_coding	canonical	O00584	RNT2_HUMAN
ENST00000270634	RPL13AP5	7.93	22.01	166.63	33.9	1.47	0.01	0.91	4.39	4.6e-40	1	2.1	4.1e-05	0.98	Pseudogene	pseudogene	MISS	MISS	MISS
ENST00000505423	AP3S1	1.07	5.09	22.05	12.02	2.26	0.13	0.96	4.37	3.3e-06	1	3.5	0.002	0.99	Long noncoding	processed_transcript	MISS	MISS	MISS
ENST00000530705	TPT1	2562.95	6135.19	10836.2	8912.63	1.26	0	0.91	2.08	0	0.98	1.8	0	0.94	Protein coding	protein_coding	canonical	P13693	TCTP_HUMAN
ENST00000389167	GPS2	18.64	45.41	16.11	62.05	1.28	0.00077	0.91	-0.21	0.67	0.63	1.74	8.5e-07	0.93	Protein coding	protein_coding	canonical	Q13227	GPS2_HUMAN
ENST00000301935	UBXN1	23.31	64.73	41.79	66.98	1.47	7.8e-06	0.91	0.84	0.022	0.68	1.52	3.1e-06	0.92	Protein coding	protein_coding	canonical	A0A024R598	A0A024R598_HUMAN
ENST00000301935	UBXN1	23.31	64.73	41.79	66.98	1.47	7.8e-06	0.91	0.84	0.022	0.68	1.52	3.1e-06	0.92	Protein coding	protein_coding	canonical	Q04323	UBXN1_HUMAN
ENST00000548652	IL32	1.45	4.57	10.75	0.83	1.66	0.24	0.91	2.89	0.0076	0.99	-0.8	0.74	0.59	Protein coding	protein_coding	isoform	P24001-6	IL32_HUMAN
ENST00000538451	LDHA	0.01	0.01	53.54	0.01	0	1	0.58	12.39	7.6e-17	1	0	1	0.59	Long noncoding	retained_intron	MISS	MISS	MISS
ENST00000560773	SRP14	0.01	0.01	30.75	0.01	0	1	0.58	11.59	5.5e-10	1	0	1	0.59	Protein coding	protein_coding	canonical	H0YLW0	H0YLW0_HUMAN
ENST00000361439	NSMCE1	33.58	57.25	42.84	68.31	0.77	0.013	0.63	0.35	0.29	0.64	1.02	0.00055	0.91	Protein coding	protein_coding	canonical	Q8WV22	NSE1_HUMAN
ENST00000412556	BANF1P3	6.48	11.84	20.83	17.81	0.87	0.22	0.63	1.68	0.0059	0.94	1.46	0.022	0.92	Pseudogene	processed_pseudogene	MISS	MISS	MISS
ENST00000607211	RPL10	1.29	2.58	16.71	5.44	1	0.56	0.87	3.69	0.00016	1	2.08	0.13	0.96	Protein coding	protein_coding	canonical	B8A6G2	B8A6G2_HUMAN
ENST00000557443	PRMT5	3.13	7.73	0.01	10.72	1.3	0.18	0.9	-8.29	0.11	0.97	1.78	0.045	0.93	Protein coding	protein_coding	canonical	H0YJY6	H0YJY6_HUMAN
ENST00000366392	AL021707.1	0.01	4.8	2.71	4.46	8.91	0.036	0.98	8.08	0.15	0.95	8.8	0.045	0.98	Pseudogene	pseudogene	MISS	MISS	MISS
ENST00000578713	UBBP4	5.98	8.71	15.32	11.61	0.54	0.49	0.6	1.36	0.046	0.92	0.96	0.19	0.64	Protein coding	protein_coding	canonical	J3QRK5	J3QRK5_HUMAN
ENST00000562936	CHAMP1	5.19	10.72	14.89	15.08	1.05	0.18	0.9	1.52	0.032	0.92	1.54	0.03	0.91	Long noncoding	processed_transcript	MISS	MISS	MISS
ENST00000314062	DLG1	0.01	1.94	1.45	5.98	7.6	0.26	0.91	7.18	0.37	0.88	9.23	0.016	0.98	Protein coding	protein_coding	isoform	Q12959-5	DLG1_HUMAN
ENST00000569461	CENPN	10.66	25.39	43.42	56.2	1.25	0.014	0.91	2.03	5.2e-06	0.98	2.4	7.8e-09	0.98	Long noncoding	processed_transcript	MISS	MISS	MISS
ENST00000452499	KRTCAP3	0.01	0.01	5.65	0.2	0	1	0.58	9.14	0.02	0.99	4.32	0.87	0.59	Protein coding	protein_coding	canonical	H7BZ70	H7BZ70_HUMAN
ENST00000394214	RPL18AP3	77.33	289.07	1041.67	453.33	1.9	4.5e-30	0.93	3.75	1.1e-216	1	2.55	6.2e-66	0.98	Pseudogene	pseudogene	MISS	MISS	MISS
ENST00000600204	SNORA70	0.01	0.01	7.08	0.01	0	1	0.58	9.47	0.0074	0.99	0	1	0.59	Short noncoding	snoRNA	MISS	MISS	MISS
ENST00000339991	RPSAP15	25.94	62.09	340.92	110.28	1.26	0.0001	0.91	3.72	1.8e-71	1	2.09	8.7e-14	0.98	Pseudogene	processed_pseudogene	MISS	MISS	MISS
ENST00000443647	RNF181	3.6	9.01	14.11	13.15	1.33	0.14	0.9	1.97	0.013	0.94	1.87	0.02	0.93	Protein coding	nonsense_mediated_decay	canonical	F8WBU5	F8WBU5_HUMAN
ENST00000368703	S100A16	6.45	10.56	22.18	14	0.71	0.33	0.62	1.78	0.0031	0.94	1.12	0.1	0.91	Protein coding	protein_coding	canonical	Q96FQ6	S10AG_HUMAN
ENST00000479817	MNX1	0.01	5.15	0.01	0.01	9.01	0.028	0.98	0	1	0.63	0	1	0.59	Protein coding	protein_coding	canonical	S4R3G1	S4R3G1_HUMAN
ENST00000223336	COA1	19.95	38.29	44.11	52.1	0.94	0.016	0.64	1.14	0.0025	0.92	1.39	0.00013	0.92	Protein coding	protein_coding	canonical	A0A024RA60	A0A024RA60_HUMAN
ENST00000223336	COA1	19.95	38.29	44.11	52.1	0.94	0.016	0.64	1.14	0.0025	0.92	1.39	0.00013	0.92	Protein coding	protein_coding	canonical	Q9GZY4	COA1_HUMAN
ENST00000552754	CD63	0.01	0.01	4.54	0.01	0	1	0.58	8.83	0.043	0.98	0	1	0.59	Protein coding	protein_coding	isoform	P08962-2	CD63_HUMAN
ENST00000395418	IFT20	5.73	13.49	6.64	15.82	1.24	0.082	0.9	0.21	0.81	0.63	1.47	0.031	0.91	Protein coding	protein_coding	canonical	A0A024QZ08	A0A024QZ08_HUMAN
ENST00000395418	IFT20	5.73	13.49	6.64	15.82	1.24	0.082	0.9	0.21	0.81	0.63	1.47	0.031	0.91	Protein coding	protein_coding	canonical	Q8IY31	IFT20_HUMAN
ENST00000459419	snoU13	0.01	0.01	41.89	0.01	0	1	0.58	12.03	2.4e-13	1	0	1	0.59	Short noncoding	snoRNA	MISS	MISS	MISS
ENST00000455150	EEF1B2	70.93	0.01	717.56	162.76	-12.79	4.4e-22	1	3.34	9.8e-136	1	1.2	1.3e-09	0.91	Protein coding	nonsense_mediated_decay	canonical	F8WFC9	F8WFC9_HUMAN
ENST00000530996	CHMP4A	15.78	27.34	23.24	32.36	0.79	0.08	0.63	0.56	0.24	0.65	1.04	0.017	0.91	Protein coding	protein_coding	canonical	H0YIN6	H0YIN6_HUMAN
ENST00000352940	DDX47	0.48	0.01	5.81	0.93	-5.59	0.72	0.58	3.6	0.04	0.99	0.95	0.78	0.59	Protein coding	protein_coding	isoform	Q9H0S4-2	DDX47_HUMAN
ENST00000304312	ATP5I	272.64	636.01	892.63	773.28	1.22	2.5e-34	0.91	1.71	1.8e-77	0.94	1.5	3.4e-56	0.92	Protein coding	protein_coding	canonical	P56385	ATP5I_HUMAN
ENST00000425762	PSMB5	12.86	26.85	43.81	33.75	1.06	0.027	0.9	1.77	2.9e-05	0.94	1.39	0.0021	0.92	Protein coding	protein_coding	isoform	P28074-3	PSB5_HUMAN
ENST00000581152	RN7SL524P	6.17	6.4	50.32	32.44	0.05	0.95	0.58	3.03	6e-10	1	2.4	1.4e-05	0.98	Short noncoding	misc_RNA	MISS	MISS	MISS
ENST00000475836	RPL22L1	28.12	111.92	93.08	118.82	1.99	3.1e-13	0.93	1.73	1.7e-09	0.94	2.08	1.1e-14	0.98	Protein coding	nonsense_mediated_decay	canonical	Q5JWX6	Q5JWX6_HUMAN
ENST00000516869	RPPH1	19	33.04	209.87	199.78	0.8	0.053	0.63	3.47	4e-42	1	3.39	1.8e-39	1	Short noncoding	misc_RNA	MISS	MISS	MISS
ENST00000392531	CRIP1	113.56	281.19	173.78	291.63	1.31	1.1e-17	0.91	0.61	0.00037	0.67	1.36	2.6e-19	0.92	Protein coding	protein_coding	canonical	P50238	CRIP1_HUMAN
ENST00000528105	TMEM126A	0.28	1.03	11.15	2.94	1.89	0.64	0.81	5.33	0.00083	1	3.4	0.19	0.95	Protein coding	protein_coding	isoform	Q9H061-2	T126A_HUMAN
ENST00000596651	PIH1D1	0.01	1.45	5.06	0.29	7.18	0.37	0.87	8.98	0.03	0.99	4.88	0.82	0.59	Protein coding	nonsense_mediated_decay	canonical	M0QZM3	M0QZM3_HUMAN
ENST00000517625	SKP1	39.17	60.37	20.28	86.82	0.62	0.034	0.63	-0.95	0.014	0.68	1.15	1.9e-05	0.91	Protein coding	protein_coding	canonical	P63208	SKP1_HUMAN
ENST00000575726	RPS9	13.1	46.96	139.63	80.82	1.84	8.5e-06	0.93	3.41	3.8e-28	1	2.63	2.6e-13	0.99	Protein coding	protein_coding	canonical	A0A024R4M0	A0A024R4M0_HUMAN
ENST00000575726	RPS9	13.1	46.96	139.63	80.82	1.84	8.5e-06	0.93	3.41	3.8e-28	1	2.63	2.6e-13	0.99	Protein coding	protein_coding	canonical	P46781	RS9_HUMAN
ENST00000234111	ODC1	48.06	69.49	40.89	104.26	0.53	0.049	0.61	-0.23	0.45	0.64	1.12	4.4e-06	0.91	Protein coding	protein_coding	canonical	P11926	DCOR_HUMAN
ENST00000395947	RPS2P7	0.01	1.51	22.49	0.01	7.24	0.35	0.91	11.14	1.7e-07	1	0	1	0.59	Pseudogene	processed_pseudogene	MISS	MISS	MISS
ENST00000341298	DPM3	1.17	9.08	2.26	3.76	2.96	0.014	0.99	0.95	0.61	0.65	1.68	0.29	0.9	Protein coding	protein_coding	canonical	Q9P2X0	DPM3_HUMAN
ENST00000547897	RPL18	499.29	1079.47	7.67	1590.46	1.11	2.3e-49	0.91	-6.02	6.8e-137	1	1.67	3.4e-132	0.93	Protein coding	non_stop_decay	canonical	A0A075B7A0	A0A075B7A0_HUMAN
ENST00000415278	EEF1A1P11	11.94	18.43	93.51	26.6	0.63	0.25	0.62	2.97	4.2e-17	1	1.16	0.019	0.91	Pseudogene	processed_pseudogene	MISS	MISS	MISS
ENST00000586035	PDCD5	35.32	103	87.09	154.48	1.54	4.8e-09	0.92	1.3	2.2e-06	0.92	2.13	3.5e-19	0.98	Protein coding	protein_coding	canonical	K7EQA1	K7EQA1_HUMAN
ENST00000518938	CTB-63M22.1	476.76	1307.3	3575.79	2204.77	1.46	2.3e-89	0.92	2.91	0	1	2.21	2.1e-264	0.98	Pseudogene	processed_pseudogene	MISS	MISS	MISS
ENST00000221561	AES	9.66	22.28	11.75	24.79	1.21	0.026	0.91	0.28	0.66	0.64	1.36	0.01	0.92	Protein coding	protein_coding	isoform	Q08117-2	AES_HUMAN
ENST00000470083	LSM2	0.07	0.88	5.1	0.47	3.65	0.58	0.81	6.18	0.033	0.99	2.74	0.77	0.59	Long noncoding	processed_transcript	MISS	MISS	MISS
ENST00000608330	SMDT1	4.7	10.7	16.73	15.45	1.19	0.14	0.9	1.83	0.0094	0.94	1.72	0.017	0.93	Protein coding	nonsense_mediated_decay	canonical	F8WDX6	F8WDX6_HUMAN
ENST00000319041	SH3BGRL3	38.71	89.83	69.52	82.89	1.21	5.4e-06	0.91	0.84	0.003	0.68	1.1	5.5e-05	0.91	Protein coding	protein_coding	canonical	Q5T123	Q5T123_HUMAN
ENST00000568077	C16orf13	10.21	37.41	35.11	49.04	1.87	6.1e-05	0.93	1.78	0.00018	0.94	2.26	2e-07	0.98	Protein coding	nonsense_mediated_decay	canonical	H3BS73	H3BS73_HUMAN
ENST00000525981	RPL27A	2.32	21.62	37.41	13.9	3.22	4.1e-05	1	4.01	2.2e-09	1	2.58	0.0037	0.99	Protein coding	protein_coding	canonical	H0YF34	H0YF34_HUMAN
ENST00000392324	RFXANK	10.04	19.27	15.76	24	0.94	0.092	0.63	0.65	0.27	0.66	1.26	0.017	0.91	Protein coding	protein_coding	canonical	A0A024R7P0	A0A024R7P0_HUMAN
ENST00000512493	RPS23	1146.01	3176.7	8108.92	5344.13	1.47	8.5e-218	0.92	2.82	0	1	2.22	0	0.98	Protein coding	protein_coding	canonical	D6RD47	D6RD47_HUMAN
ENST00000459834	PSPH	3.29	10.88	0.01	19.89	1.73	0.047	0.92	-8.36	0.1	0.97	2.6	0.00042	0.99	Long noncoding	processed_transcript	MISS	MISS	MISS
ENST00000371743	ZFAS1	79.04	241.78	220.14	319.07	1.61	1.6e-20	0.93	1.48	1e-16	0.93	2.01	1.7e-35	0.98	Long noncoding	antisense	MISS	MISS	MISS
ENST00000551853	CR759890.1	0.01	0.01	0.01	70.77	0	1	0.58	0	1	0.63	12.79	5e-22	1	Pseudogene	pseudogene	MISS	MISS	MISS
ENST00000445560	BANF1	38.16	62.21	23	80.92	0.71	0.017	0.63	-0.73	0.054	0.67	1.08	8.1e-05	0.91	Protein coding	protein_coding	canonical	A0A024R5H0	A0A024R5H0_HUMAN
ENST00000445560	BANF1	38.16	62.21	23	80.92	0.71	0.017	0.63	-0.73	0.054	0.67	1.08	8.1e-05	0.91	Protein coding	protein_coding	canonical	O75531	BAF_HUMAN
ENST00000201586	SULT2B1	11.33	30.29	8.38	19.93	1.42	0.0032	0.91	-0.44	0.52	0.64	0.81	0.13	0.64	Protein coding	protein_coding	canonical	O00204	ST2B1_HUMAN
ENST00000542303	MRPL48	13.1	28.61	42.49	34.75	1.13	0.017	0.91	1.7	6.4e-05	0.94	1.41	0.0017	0.92	Protein coding	protein_coding	canonical	F5H8D0	F5H8D0_HUMAN
ENST00000384627	RNU6-2	109.91	2272.74	12.61	2319.44	4.37	0	1	-3.12	8.4e-21	1	4.4	0	1	Short noncoding	snRNA	MISS	MISS	MISS
ENST00000262306	TCEB2	148.59	394.75	488.02	435.65	1.41	6.4e-27	0.91	1.72	2.7e-43	0.94	1.55	7.7e-34	0.92	Protein coding	protein_coding	isoform	Q15370-2	ELOB_HUMAN
ENST00000537722	GPR108	0.09	2.84	5.63	4.25	4.92	0.16	0.95	5.91	0.024	0.99	5.5	0.062	0.98	Long noncoding	processed_transcript	MISS	MISS	MISS
ENST00000380751	SERF1B	3.4	6.67	13.58	7.39	0.97	0.33	0.62	2	0.014	0.98	1.12	0.24	0.89	Protein coding	protein_coding	isoform	O75920-2	SERF1_HUMAN
ENST00000409987	LSM5	5.06	11.93	37.87	16.1	1.24	0.1	0.9	2.9	1.7e-07	0.99	1.67	0.017	0.93	Protein coding	protein_coding	canonical	B8ZZF8	B8ZZF8_HUMAN
ENST00000319826	RPL21	21.34	41.27	48.43	57.58	0.95	0.012	0.64	1.18	0.0011	0.92	1.43	3.7e-05	0.92	Protein coding	protein_coding	canonical	P46778	RL21_HUMAN
ENST00000319826	RPL21	21.34	41.27	48.43	57.58	0.95	0.012	0.64	1.18	0.0011	0.92	1.43	3.7e-05	0.92	Protein coding	protein_coding	canonical	Q6IAX2	Q6IAX2_HUMAN
ENST00000588354	ZNF585A	3.15	8.87	8.45	11.18	1.49	0.11	0.9	1.42	0.13	0.92	1.83	0.037	0.93	Protein coding	protein_coding	canonical	K7ELR3	K7ELR3_HUMAN
ENST00000485515	SDHB	3.59	7.8	15.37	8.83	1.12	0.23	0.89	2.1	0.0067	0.98	1.3	0.15	0.9	Long noncoding	processed_transcript	MISS	MISS	MISS
ENST00000355029	NET1	14.67	59.88	42.04	142.29	2.03	7.7e-08	0.98	1.52	0.00024	0.93	3.28	1.1e-27	1	Protein coding	protein_coding	canonical	Q5SQI5	Q5SQI5_HUMAN
ENST00000355029	NET1	14.67	59.88	42.04	142.29	2.03	7.7e-08	0.98	1.52	0.00024	0.93	3.28	1.1e-27	1	Protein coding	protein_coding	canonical	Q7Z628	ARHG8_HUMAN
ENST00000529460	ATP5L	55.04	136.48	247.57	182.18	1.31	2.5e-09	0.91	2.17	1.6e-30	0.98	1.73	2.8e-17	0.93	Long noncoding	processed_transcript	MISS	MISS	MISS
ENST00000411366	RNY3P8	0.01	0.01	7.04	0.01	0	1	0.58	9.46	0.0076	0.99	0	1	0.59	Short noncoding	misc_RNA	MISS	MISS	MISS
ENST00000458478	RPSA	311.02	620.45	2790.87	1193.34	1	1.5e-24	0.91	3.17	0	1	1.94	5.3e-122	0.94	Protein coding	protein_coding	MISS	MISS	MISS
ENST00000562879	RPL13	85.87	216.81	206.02	326.98	1.34	2.2e-14	0.91	1.26	1e-12	0.92	1.93	2e-34	0.94	Protein coding	nonsense_mediated_decay	canonical	H3BTH3	H3BTH3_HUMAN
ENST00000584032	NOL11	0.01	0.01	0.57	4.57	0	1	0.58	5.83	0.67	0.83	8.84	0.042	0.98	Long noncoding	retained_intron	MISS	MISS	MISS
ENST00000309451	MZT2A	55.95	162.42	122.17	150.87	1.54	2.1e-13	0.92	1.13	5.6e-07	0.92	1.43	2e-11	0.92	Protein coding	protein_coding	canonical	Q6P582	MZT2A_HUMAN
ENST00000396209	MGST1	0.01	1.21	9.07	1.46	6.92	0.43	0.87	9.83	0.0019	0.99	7.19	0.36	0.87	Protein coding	protein_coding	canonical	A0A024RAX2	A0A024RAX2_HUMAN
ENST00000396209	MGST1	0.01	1.21	9.07	1.46	6.92	0.43	0.87	9.83	0.0019	0.99	7.19	0.36	0.87	Protein coding	protein_coding	canonical	P10620	MGST1_HUMAN
ENST00000519472	CLU	2.66	29.15	0.01	0.78	3.46	7.3e-07	1	-8.05	0.16	0.95	-1.77	0.38	0.87	Protein coding	protein_coding	canonical	E5RG36	E5RG36_HUMAN
ENST00000532567	RPS25	17.96	55.94	1504.57	86	1.64	7.2e-06	0.93	6.39	0	1	2.26	4.7e-12	0.98	Protein coding	nonsense_mediated_decay	canonical	E9PK60	E9PK60_HUMAN
ENST00000572281	CTD-2518G19.1	4.03	11.61	60.22	15.08	1.53	0.06	0.91	3.9	3.6e-14	1	1.9	0.012	0.93	Pseudogene	processed_pseudogene	MISS	MISS	MISS
ENST00000010404	MGST1	0.84	1.18	0.01	9.39	0.5	0.85	0.58	-6.39	0.56	0.83	3.49	0.0072	0.99	Protein coding	protein_coding	canonical	A0A024RAX2	A0A024RAX2_HUMAN
ENST00000010404	MGST1	0.84	1.18	0.01	9.39	0.5	0.85	0.58	-6.39	0.56	0.83	3.49	0.0072	0.99	Protein coding	protein_coding	canonical	P10620	MGST1_HUMAN
ENST00000503081	GNB2L1	0.64	3.96	0.01	7.08	2.63	0.16	0.96	-6	0.64	0.83	3.47	0.023	0.99	Protein coding	protein_coding	canonical	D6RBD0	D6RBD0_HUMAN
ENST00000571965	NDUFA3	4.48	8.01	13.28	10.42	0.84	0.34	0.62	1.57	0.039	0.92	1.22	0.13	0.9	Protein coding	protein_coding	canonical	A8MUI2	A8MUI2_HUMAN
ENST00000248566	SHFM1	44.73	100.28	98.97	119.04	1.17	3.3e-06	0.91	1.15	5.1e-06	0.92	1.41	3.8e-09	0.92	Protein coding	protein_coding	canonical	P60896	DSS1_HUMAN
ENST00000248566	SHFM1	44.73	100.28	98.97	119.04	1.17	3.3e-06	0.91	1.15	5.1e-06	0.92	1.41	3.8e-09	0.92	Protein coding	protein_coding	canonical	Q6IBB7	Q6IBB7_HUMAN
ENST00000579867	AC008536.1	0.01	0.01	0.01	4187.64	0	1	0.58	0	1	0.63	18.68	0	1	Short noncoding	miRNA	MISS	MISS	MISS
ENST00000443998	RP11-632C17__A.1	158.56	507.73	1918.34	643.17	1.68	1.1e-43	0.93	3.6	0	1	2.02	3.8e-70	0.98	Pseudogene	processed_pseudogene	MISS	MISS	MISS
ENST00000380539	SERPINB6	35.49	64.85	85.4	85.03	0.87	0.0033	0.64	1.27	4.5e-06	0.92	1.26	5.2e-06	0.91	Protein coding	protein_coding	canonical	A0A024QZX3	A0A024QZX3_HUMAN
ENST00000380539	SERPINB6	35.49	64.85	85.4	85.03	0.87	0.0033	0.64	1.27	4.5e-06	0.92	1.26	5.2e-06	0.91	Protein coding	protein_coding	canonical	P35237	SPB6_HUMAN
ENST00000547306	PRKAG1	6.09	15.71	2.97	13.36	1.37	0.042	0.91	-1.04	0.32	0.9	1.13	0.11	0.91	Protein coding	protein_coding	canonical	F8VYY9	F8VYY9_HUMAN
ENST00000532718	SLC39A4	59.53	130.43	108.67	146.36	1.13	2.1e-07	0.91	0.87	0.00014	0.68	1.3	8.8e-10	0.92	Long noncoding	processed_transcript	MISS	MISS	MISS
ENST00000460638	EIF3L	31.65	72.44	74.64	95.14	1.19	5.6e-05	0.91	1.24	2.6e-05	0.92	1.59	9.5e-09	0.93	Long noncoding	retained_intron	MISS	MISS	MISS
ENST00000605997	NDUFB1	92.7	180.51	268	229.09	0.96	8.9e-08	0.64	1.53	4.8e-21	0.93	1.31	1.3e-14	0.92	Protein coding	protein_coding	canonical	A0A024R6G6	A0A024R6G6_HUMAN
ENST00000605997	NDUFB1	92.7	180.51	268	229.09	0.96	8.9e-08	0.64	1.53	4.8e-21	0.93	1.31	1.3e-14	0.92	Protein coding	protein_coding	canonical	O75438	NDUB1_HUMAN
ENST00000468918	COX17	6.79	9.75	16.42	6.97	0.52	0.48	0.6	1.27	0.048	0.92	0.04	0.96	0.59	Protein coding	nonsense_mediated_decay	canonical	Q14061	COX17_HUMAN
ENST00000549213	IL32	0.01	0.01	4.7	0.01	0	1	0.58	8.88	0.039	0.98	0	1	0.59	Protein coding	protein_coding	isoform	P24001-4	IL32_HUMAN
ENST00000314392	DPM2	10.3	22.2	18.61	23.63	1.11	0.038	0.9	0.85	0.13	0.67	1.2	0.023	0.91	Protein coding	protein_coding	canonical	O94777	DPM2_HUMAN
ENST00000591758	RP11-51O6.1	4.81	9.26	45.61	11.62	0.95	0.25	0.63	3.25	1.2e-09	1	1.27	0.1	0.91	Long noncoding	processed_transcript	MISS	MISS	MISS
ENST00000597985	GLTSCR2	6.69	29.67	42.32	42.52	2.15	0.0001	0.98	2.66	1.2e-07	0.99	2.67	1.1e-07	0.99	Protein coding	protein_coding	canonical	M0QZ34	M0QZ34_HUMAN
ENST00000370179	PPDPF	166.99	616.25	384.52	826.55	1.88	1.8e-61	0.93	1.2	6.6e-21	0.92	2.31	1e-105	0.98	Protein coding	protein_coding	canonical	Q9H3Y8	PPDPF_HUMAN
ENST00000368876	AMD1	0.01	1.73	6.17	5.45	7.43	0.3	0.91	9.27	0.014	0.99	9.09	0.023	0.98	Protein coding	protein_coding	canonical	Q5VXN5	Q5VXN5_HUMAN
ENST00000439602	RPS18	1196.12	3840.9	4612.02	5821.06	1.68	1.55778898133745e-319	0.93	1.95	0	0.94	2.28	0	0.98	Protein coding	protein_coding	canonical	P62269	RS18_HUMAN
ENST00000484836	C17orf76-AS1	3.47	4.94	92.28	14.87	0.51	0.63	0.59	4.73	1e-23	1	2.1	0.0077	0.98	Long noncoding	antisense	MISS	MISS	MISS
ENST00000490488	C9orf89	8.24	22.11	8.89	24.96	1.42	0.012	0.91	0.11	0.88	0.63	1.6	0.0036	0.93	Long noncoding	processed_transcript	MISS	MISS	MISS
ENST00000396394	PSMA1	5.86	15.59	0.01	8.12	1.41	0.037	0.91	-9.19	0.017	0.99	0.47	0.56	0.61	Protein coding	protein_coding	canonical	P25786	PSA1_HUMAN
ENST00000482125	FXR1	0.12	0.19	7.28	0.01	0.62	0.96	0.58	5.88	0.0083	0.99	-3.63	0.92	0.59	Protein coding	protein_coding	MISS	MISS	MISS
ENST00000462320	NFU1	3.23	13.63	11.76	21.29	2.08	0.011	0.97	1.87	0.029	0.93	2.72	0.00018	0.99	Protein coding	protein_coding	isoform	Q9UMS0-2	NFU1_HUMAN
ENST00000396265	TSPO	0.01	6.15	3.69	9.54	9.27	0.014	0.99	8.53	0.078	0.97	9.9	0.0013	0.99	Protein coding	protein_coding	canonical	B1AH88	TSPOB_HUMAN
ENST00000243997	ATP5E	40.92	134.03	174.73	187.83	1.71	6.1e-13	0.93	2.09	4.3e-21	0.98	2.2	6.7e-24	0.98	Protein coding	protein_coding	canonical	P56381	ATP5E_HUMAN
ENST00000358888	RPL41	39.33	106.87	202.83	137.42	1.44	1.4e-08	0.91	2.37	5.9e-28	0.98	1.81	3.9e-14	0.93	Long noncoding	processed_transcript	MISS	MISS	MISS
ENST00000595291	LGALS4	30.24	44.06	31.88	76.55	0.54	0.11	0.61	0.08	0.84	0.63	1.34	5.9e-06	0.92	Protein coding	nonsense_mediated_decay	canonical	M0R1B2	M0R1B2_HUMAN
ENST00000524218	TMPRSS4	2.05	7.8	18.86	7.25	1.92	0.076	0.92	3.2	0.00014	1	1.82	0.1	0.92	Protein coding	protein_coding	canonical	H0YAX8	H0YAX8_HUMAN
ENST00000586636	CIRBP	1.98	11.16	0.01	13.2	2.49	0.012	0.98	-7.63	0.25	0.92	2.74	0.0036	0.99	Protein coding	nonsense_mediated_decay	canonical	K7EPM4	K7EPM4_HUMAN
ENST00000542923	CCDC53	0.01	0.63	4.77	2.03	5.97	0.65	0.81	8.9	0.037	0.98	7.66	0.25	0.94	Protein coding	protein_coding	canonical	H0YGN0	H0YGN0_HUMAN
ENST00000586686	RPS15	571.62	1870.38	1259.21	2677.08	1.71	3.5e-160	0.93	1.14	1.8e-59	0.92	2.23	9.88131291682493e-324	0.98	Protein coding	protein_coding	canonical	P62841	RS15_HUMAN
ENST00000473076	DHX9	0.99	10.51	5.89	11.66	3.41	0.0046	0.99	2.57	0.074	0.97	3.56	0.0022	0.99	Long noncoding	processed_transcript	MISS	MISS	MISS
ENST00000419070	IMMT	0.01	3.29	4.51	7.27	8.36	0.1	0.96	8.82	0.044	0.98	9.51	0.0065	0.99	Protein coding	protein_coding	canonical	H7C463	H7C463_HUMAN
ENST00000600994	COX7B	11.94	21.4	78.7	25.12	0.84	0.11	0.63	2.72	1.9e-13	0.99	1.07	0.031	0.91	Long noncoding	processed_transcript	MISS	MISS	MISS
ENST00000534203	MFF	0.01	0.23	4.78	0.75	4.55	0.85	0.58	8.9	0.036	0.98	6.23	0.6	0.81	Protein coding	protein_coding	canonical	E9PKS0	E9PKS0_HUMAN
ENST00000372879	TOMM7	0.51	2.08	6.38	3.26	2.03	0.41	0.91	3.65	0.029	0.99	2.68	0.21	0.95	Protein coding	protein_coding	canonical	A6NIV2	A6NIV2_HUMAN
ENST00000468151	DESI1	0.01	2.55	3.16	6.97	8	0.17	0.95	8.3	0.11	0.97	9.45	0.008	0.99	Long noncoding	processed_transcript	MISS	MISS	MISS
ENST00000529440	SERGEF	2.05	8.3	20.85	12.83	2.02	0.059	0.97	3.34	4.3e-05	1	2.64	0.0049	0.99	Long noncoding	processed_transcript	MISS	MISS	MISS
ENST00000471497	ISY1	0.01	4.13	5.65	5.27	8.69	0.057	0.98	9.14	0.02	0.99	9.04	0.026	0.98	Long noncoding	processed_transcript	MISS	MISS	MISS
ENST00000422877	SEC23B	21.79	36.13	33.57	43.69	0.73	0.061	0.63	0.62	0.12	0.67	1	0.0068	0.91	Protein coding	protein_coding	canonical	Q5QPE1	Q5QPE1_HUMAN
ENST00000381140	GTF3A	154.82	252.32	40.3	411.43	0.71	1.2e-06	0.63	-1.94	3.2e-17	0.94	1.41	5.2e-28	0.92	Protein coding	protein_coding	MISS	MISS	MISS
ENST00000471700	PSME2	40.61	59.62	45.23	81.77	0.55	0.058	0.61	0.16	0.62	0.63	1.01	0.00019	0.91	Long noncoding	processed_transcript	MISS	MISS	MISS
ENST00000508590	EPB41L4A-AS1	17.55	71.91	81.26	92.94	2.04	3.4e-09	0.98	2.21	3.4e-11	0.98	2.41	8.3e-14	0.98	Long noncoding	lincRNA	MISS	MISS	MISS
ENST00000409649	IMP4	0.57	4.34	0.01	5.76	2.93	0.11	0.96	-5.83	0.67	0.83	3.34	0.047	0.98	Protein coding	protein_coding	canonical	B9A008	B9A008_HUMAN
ENST00000327274	RPL21P28	26.25	113.16	382.26	174.78	2.11	2.9e-14	0.98	3.86	2e-82	1	2.74	2.3e-28	0.99	Pseudogene	processed_pseudogene	MISS	MISS	MISS
ENST00000391751	RPS9	19.18	58.43	63.46	84.16	1.61	6.1e-06	0.93	1.73	6.9e-07	0.94	2.13	4.2e-11	0.98	Protein coding	protein_coding	canonical	A8MXK4	A8MXK4_HUMAN
ENST00000398884	TOMM6	31.16	62.63	107.42	80.23	1.01	0.0011	0.91	1.79	3.3e-11	0.94	1.37	2.5e-06	0.92	Protein coding	protein_coding	canonical	Q96B49	TOM6_HUMAN
ENST00000599818	NAA10	0.7	0.38	8.77	0.96	-0.88	0.84	0.58	3.65	0.0086	0.99	0.45	0.88	0.59	Protein coding	protein_coding	canonical	A8MWP7	A8MWP7_HUMAN
ENST00000601217	SERTAD3	0.89	0.01	7.93	0.01	-6.48	0.54	0.81	3.15	0.019	0.99	-6.48	0.54	0.81	Long noncoding	processed_transcript	MISS	MISS	MISS
ENST00000434951	AC079742.4	8.52	13.41	20.91	20.95	0.65	0.31	0.62	1.3	0.023	0.92	1.3	0.023	0.91	Long noncoding	antisense	MISS	MISS	MISS
ENST00000470284	FAM58A	0.01	0.92	7.15	1.69	6.53	0.53	0.81	9.48	0.007	0.99	7.4	0.31	0.91	Long noncoding	processed_transcript	MISS	MISS	MISS
ENST00000368326	CENPW	2.32	4.37	24.04	7.9	0.91	0.46	0.62	3.38	9.4e-06	1	1.77	0.091	0.92	Protein coding	protein_coding	canonical	A0A0A0MRK5	A0A0A0MRK5_HUMAN
ENST00000393028	GIPC1	2.68	6.76	0.82	13.12	1.34	0.2	0.9	-1.71	0.38	0.88	2.29	0.0086	0.98	Protein coding	protein_coding	canonical	A0A024R7I1	A0A024R7I1_HUMAN
ENST00000393028	GIPC1	2.68	6.76	0.82	13.12	1.34	0.2	0.9	-1.71	0.38	0.88	2.29	0.0086	0.98	Protein coding	protein_coding	isoform	O14908-2	GIPC1_HUMAN
ENST00000540439	RP11-16F15.2	13.14	45.77	3.49	69.13	1.8	1.5e-05	0.93	-1.92	0.019	0.93	2.4	1.5e-10	0.98	Pseudogene	processed_pseudogene	MISS	MISS	MISS
ENST00000397124	MLST8	6.18	22.74	5.72	21.3	1.88	0.0019	0.93	-0.11	0.9	0.63	1.79	0.0038	0.93	Protein coding	protein_coding	canonical	Q9BVC4	LST8_HUMAN
ENST00000560177	NUSAP1	0.01	4.73	0.01	3.83	8.89	0.038	0.98	0	1	0.63	8.58	0.071	0.97	Protein coding	protein_coding	isoform	Q9BXS6-5	NUSAP_HUMAN
ENST00000547408	MYL6	1.39	0.49	8.92	1.71	-1.51	0.61	0.81	2.68	0.02	0.99	0.3	0.88	0.59	Protein coding	protein_coding	canonical	G3V1V0	G3V1V0_HUMAN
ENST00000468544	NPM3	19.21	13.85	39.1	22.53	-0.47	0.36	0.6	1.03	0.0092	0.92	0.23	0.61	0.6	Long noncoding	processed_transcript	MISS	MISS	MISS
ENST00000593503	FBL	59.8	156.56	184.7	218.21	1.39	2.4e-11	0.91	1.63	3.4e-16	0.94	1.87	1.5e-22	0.94	Long noncoding	processed_transcript	MISS	MISS	MISS
ENST00000529563	USH1C	3.01	8.22	15.97	10.55	1.45	0.13	0.9	2.41	0.0027	0.98	1.81	0.044	0.93	Long noncoding	processed_transcript	MISS	MISS	MISS
ENST00000372538	COMTD1	13.14	37.61	24.85	32.79	1.52	0.00053	0.91	0.92	0.059	0.67	1.32	0.0036	0.92	Protein coding	protein_coding	canonical	Q86VU5	CMTD1_HUMAN
ENST00000543019	CCDC91	0.01	0.01	7.62	7.58	0	1	0.58	9.57	0.0051	0.99	9.57	0.0052	0.99	Protein coding	protein_coding	canonical	H0YH50	H0YH50_HUMAN
ENST00000269194	C18orf21	0.95	4.98	0.01	7.48	2.39	0.12	0.96	-6.57	0.52	0.83	2.97	0.028	0.98	Protein coding	protein_coding	MISS	MISS	MISS
ENST00000406984	FTH1P15	0.01	2.76	4.43	2.36	8.11	0.15	0.95	8.79	0.046	0.98	7.88	0.19	0.94	Pseudogene	processed_pseudogene	MISS	MISS	MISS
ENST00000394231	MIEN1	21.03	36.49	2.85	48.52	0.8	0.042	0.63	-2.88	0.00013	0.99	1.21	0.00092	0.91	Protein coding	protein_coding	canonical	Q9BRT3	MIEN1_HUMAN
ENST00000550767	TUBA1A	38.14	52.47	147.37	82.98	0.46	0.13	0.61	1.95	1.5e-16	0.94	1.12	4.1e-05	0.91	Protein coding	protein_coding	isoform	Q71U36-2	TBA1A_HUMAN
ENST00000480627	CCAR1	2.02	11.82	0.01	10.92	2.55	0.0083	0.98	-7.66	0.25	0.95	2.44	0.014	0.98	Long noncoding	retained_intron	MISS	MISS	MISS
ENST00000450235	MAD1L1	6.08	19.03	8.76	14.65	1.65	0.0098	0.93	0.53	0.5	0.65	1.27	0.063	0.91	Protein coding	protein_coding	canonical	C9JP81	C9JP81_HUMAN
ENST00000525634	RPS13	650.64	2075.82	2548.4	3599.98	1.67	2.8e-172	0.93	1.97	1.4e-263	0.94	2.47	0	0.98	Protein coding	protein_coding	canonical	P62277	RS13_HUMAN
ENST00000245552	NT5C	23.92	50.52	25.47	43.75	1.08	0.002	0.91	0.09	0.83	0.63	0.87	0.016	0.65	Protein coding	protein_coding	canonical	Q8TCD5	NT5C_HUMAN
ENST00000245552	NT5C	23.92	50.52	25.47	43.75	1.08	0.002	0.91	0.09	0.83	0.63	0.87	0.016	0.65	Protein coding	protein_coding	canonical	V9HWF3	V9HWF3_HUMAN
ENST00000476655	PTGES2	8.19	18.5	23.7	15.56	1.18	0.048	0.9	1.53	0.0059	0.92	0.93	0.14	0.65	Long noncoding	retained_intron	MISS	MISS	MISS
ENST00000393891	NACA	73.74	110.06	39.02	161.09	0.58	0.0074	0.63	-0.92	0.001	0.68	1.13	8.7e-09	0.91	Protein coding	protein_coding	canonical	A0A024RB41	A0A024RB41_HUMAN
ENST00000393891	NACA	73.74	110.06	39.02	161.09	0.58	0.0074	0.63	-0.92	0.001	0.68	1.13	8.7e-09	0.91	Protein coding	protein_coding	canonical	Q13765	NACA_HUMAN
ENST00000511706	PAIP2	2.89	0.01	10.21	0.01	-8.17	0.14	0.95	1.82	0.047	0.93	-8.17	0.14	0.95	Protein coding	protein_coding	canonical	D6R9Y1	D6R9Y1_HUMAN
ENST00000391263	SNORA68	0.01	0.01	5.01	0.01	0	1	0.58	8.97	0.031	0.99	0	1	0.59	Short noncoding	snoRNA	MISS	MISS	MISS
ENST00000594342	ETHE1	16.92	34.36	22.63	29.86	1.02	0.015	0.91	0.42	0.37	0.65	0.82	0.06	0.65	Protein coding	nonsense_mediated_decay	canonical	M0QY80	M0QY80_HUMAN
ENST00000469207	HDAC3	0.01	4.42	9.57	5.03	8.79	0.047	0.98	9.9	0.0013	0.99	8.97	0.031	0.98	Long noncoding	processed_transcript	MISS	MISS	MISS
ENST00000588841	C19orf53	16.67	53.02	60.52	54.64	1.67	9.7e-06	0.93	1.86	3.4e-07	0.94	1.71	4.8e-06	0.93	Protein coding	nonsense_mediated_decay	MISS	MISS	MISS
ENST00000520731	SAP30L	3.61	11.63	5.41	8.94	1.69	0.043	0.92	0.58	0.57	0.65	1.31	0.15	0.9	Long noncoding	processed_transcript	MISS	MISS	MISS
ENST00000570502	CDK7	0.01	0.09	4.86	0.01	3.17	0.94	0.58	8.92	0.035	0.98	0	1	0.59	Protein coding	nonsense_mediated_decay	canonical	D6RF14	D6RF14_HUMAN
ENST00000507000	GNB2L1	148.23	291.36	216.87	500.18	0.98	6e-12	0.64	0.55	0.00032	0.66	1.76	1.1e-45	0.94	Protein coding	protein_coding	canonical	D6RFX4	D6RFX4_HUMAN
ENST00000527348	BANF1	8.12	10.43	24.91	10.47	0.36	0.6	0.59	1.62	0.0034	0.94	0.37	0.6	0.61	Protein coding	protein_coding	canonical	A0A024R5H0	A0A024R5H0_HUMAN
ENST00000527348	BANF1	8.12	10.43	24.91	10.47	0.36	0.6	0.59	1.62	0.0034	0.94	0.37	0.6	0.61	Protein coding	protein_coding	canonical	O75531	BAF_HUMAN
ENST00000423140	FARSA	0.01	0.01	4.41	1.01	0	1	0.58	8.78	0.047	0.98	6.66	0.5	0.87	Protein coding	protein_coding	isoform	Q9Y285-2	SYFA_HUMAN
ENST00000547649	MYL6	325.81	658.99	756.37	670.73	1.02	8.5e-27	0.91	1.22	3.7e-40	0.92	1.04	2.6e-28	0.91	Protein coding	protein_coding	isoform	P60660-2	MYL6_HUMAN
ENST00000481787	CARS2	3.41	14.31	16.92	23.46	2.07	0.0097	0.97	2.31	0.0025	0.98	2.78	6.6e-05	0.99	Long noncoding	retained_intron	MISS	MISS	MISS
ENST00000559631	RP11-158M2.6	0.01	8.41	0.77	0.01	9.72	0.0029	0.99	6.26	0.59	0.83	0	1	0.59	Pseudogene	processed_pseudogene	MISS	MISS	MISS
ENST00000593684	RNU6-3P	109.91	1414.75	0.01	1804.77	3.69	1.6e-289	1	-13.42	8.2e-34	1	4.04	0	1	Short noncoding	snRNA	MISS	MISS	MISS
ENST00000547793	AC002472.1	0.01	2.32	0.84	14.98	7.86	0.2	0.94	6.4	0.56	0.83	10.55	3.1e-05	1	Protein coding	protein_coding	MISS	MISS	MISS
ENST00000573206	RPS9	4.8	16.28	27.15	20.34	1.76	0.013	0.93	2.5	4.8e-05	0.98	2.09	0.0017	0.98	Protein coding	protein_coding	canonical	A8MXK4	A8MXK4_HUMAN
ENST00000392514	RPLP0	1715.07	4289.92	1377	6925.62	1.32	5.4e-250	0.91	-0.32	1.2e-09	0.65	2.01	0	0.98	Protein coding	protein_coding	canonical	A0A024RBS2	A0A024RBS2_HUMAN
ENST00000392514	RPLP0	1715.07	4289.92	1377	6925.62	1.32	5.4e-250	0.91	-0.32	1.2e-09	0.65	2.01	0	0.98	Protein coding	protein_coding	canonical	P05388	RLA0_HUMAN
ENST00000523636	PABPC1	50.61	149.96	199.77	260.36	1.57	8.7e-13	0.92	1.98	2.4e-22	0.94	2.36	2.2e-35	0.98	Protein coding	nonsense_mediated_decay	canonical	H0YB86	H0YB86_HUMAN
ENST00000574444	C1QBP	0.03	28.92	52.78	56.75	10.08	2.2e-09	1	10.95	1.4e-16	1	11.05	9.2e-18	1	Protein coding	protein_coding	canonical	I3L3B0	I3L3B0_HUMAN
ENST00000559784	DPH6	0.01	0.62	7.12	0.01	5.95	0.65	0.81	9.48	0.0072	0.99	0	1	0.59	Long noncoding	processed_transcript	MISS	MISS	MISS
ENST00000273550	FTH1	305.16	815.2	70.48	1413.2	1.42	2.8e-54	0.92	-2.11	4e-36	0.98	2.21	2.3e-170	0.98	Protein coding	protein_coding	canonical	A0A024R525	A0A024R525_HUMAN
ENST00000273550	FTH1	305.16	815.2	70.48	1413.2	1.42	2.8e-54	0.92	-2.11	4e-36	0.98	2.21	2.3e-170	0.98	Protein coding	protein_coding	canonical	P02794	FRIH_HUMAN
ENST00000554482	NPC2	0.32	4.05	43.99	7.56	3.66	0.099	0.97	7.1	1.8e-13	1	4.56	0.01	0.99	Protein coding	nonsense_mediated_decay	canonical	H0YJE2	H0YJE2_HUMAN
ENST00000414070	RP11-20O24.4	53.19	155.89	1242.68	206.43	1.55	4.6e-13	0.92	4.55	1.2e-295	1	1.96	1.1e-22	0.94	Pseudogene	processed_pseudogene	MISS	MISS	MISS
ENST00000568583	TRAPPC2L	2.09	5.49	10.63	10.54	1.39	0.24	0.89	2.35	0.018	0.98	2.33	0.018	0.98	Protein coding	protein_coding	canonical	A0A0B4J294	A0A0B4J294_HUMAN
ENST00000527344	CFL1	1.9	0.54	41.23	3.45	-1.81	0.47	0.87	4.44	7.8e-11	1	0.86	0.54	0.62	Protein coding	protein_coding	canonical	G3V1A4	G3V1A4_HUMAN
ENST00000602318	LAMTOR5	65.44	138.74	144.25	144.5	1.08	2.3e-07	0.91	1.14	3.9e-08	0.92	1.14	3.6e-08	0.91	Protein coding	protein_coding	canonical	O43504	LTOR5_HUMAN
ENST00000555593	TIMM9	8.2	17.19	1.58	20.05	1.07	0.078	0.9	-2.37	0.039	0.97	1.29	0.027	0.91	Protein coding	protein_coding	canonical	A0A024R648	A0A024R648_HUMAN
ENST00000555593	TIMM9	8.2	17.19	1.58	20.05	1.07	0.078	0.9	-2.37	0.039	0.97	1.29	0.027	0.91	Protein coding	protein_coding	canonical	Q9Y5J7	TIM9_HUMAN
ENST00000578638	LLGL2	0.01	6.21	0.74	4.89	9.28	0.013	0.99	6.22	0.6	0.83	8.93	0.034	0.98	Protein coding	nonsense_mediated_decay	canonical	J3QLD8	J3QLD8_HUMAN
ENST00000326199	RPS10	1204.66	3411.52	5063.16	4954.01	1.5	5.1e-241	0.92	2.07	0	0.98	2.04	0	0.98	Protein coding	protein_coding	canonical	P46783	RS10_HUMAN
ENST00000581091	RPL17	11.37	25.91	63.8	37.97	1.19	0.018	0.91	2.49	3.2e-10	0.98	1.74	0.00012	0.93	Long noncoding	processed_transcript	MISS	MISS	MISS
ENST00000531705	MRPL49	1.85	0.91	13.85	1.58	-1.03	0.64	0.81	2.91	0.0021	0.99	-0.23	0.9	0.59	Protein coding	protein_coding	canonical	E9PI78	E9PI78_HUMAN
ENST00000400398	RP11-425L10.1	8.68	25.05	1.96	44.57	1.53	0.0047	0.91	-2.15	0.044	0.97	2.36	3.8e-07	0.98	Pseudogene	processed_pseudogene	MISS	MISS	MISS
ENST00000397441	PRMT5	3	12.51	4.33	8.49	2.06	0.016	0.97	0.53	0.65	0.64	1.5	0.12	0.91	Protein coding	protein_coding	isoform	O14744-2	ANM5_HUMAN
ENST00000461733	AP2M1	0.01	0.01	12.08	4.69	0	1	0.58	10.24	0.00023	1	8.87	0.039	0.98	Long noncoding	processed_transcript	MISS	MISS	MISS
ENST00000467315	PFKL	0.01	2.89	6.59	3.09	8.17	0.14	0.95	9.36	0.01	0.99	8.27	0.12	0.96	Long noncoding	retained_intron	MISS	MISS	MISS
ENST00000581068	SKA2	3.73	9.2	3.74	13.65	1.3	0.14	0.9	0.01	1	0.63	1.87	0.018	0.93	Protein coding	protein_coding	canonical	J3KRZ0	J3KRZ0_HUMAN
ENST00000488151	STT3B	0.31	2.81	6.45	5.95	3.2	0.21	0.95	4.4	0.02	0.99	4.29	0.028	0.98	Long noncoding	retained_intron	MISS	MISS	MISS
ENST00000432387	COPS7B	0.23	0.21	5.37	0.94	-0.18	0.98	0.58	4.53	0.037	0.99	2.01	0.65	0.81	Protein coding	nonsense_mediated_decay	canonical	J3QT50	J3QT50_HUMAN
ENST00000311979	TAF15	0.15	1.21	3.74	5.95	2.97	0.51	0.87	4.61	0.096	0.97	5.28	0.022	0.98	Protein coding	protein_coding	isoform	Q92804-2	RBP56_HUMAN
ENST00000363473	RNA5S8	75.96	333.77	2.84	710.69	2.14	7.6e-40	0.98	-4.74	9.7e-20	1	3.23	2.7e-130	1	Short noncoding	rRNA	MISS	MISS	MISS
ENST00000476545	RPS24	0.91	4.39	5.56	6.84	2.27	0.16	0.95	2.61	0.082	0.98	2.91	0.038	0.98	Long noncoding	processed_transcript	MISS	MISS	MISS
ENST00000566233	RAB11A	0.79	19.95	0.58	3.07	4.66	7.3e-06	1	-0.44	0.9	0.63	1.96	0.3	0.9	Protein coding	protein_coding	canonical	H3BMH2	H3BMH2_HUMAN
ENST00000346365	NUDT2	15.6	28.5	33.73	31.74	0.87	0.054	0.63	1.11	0.0099	0.92	1.03	0.019	0.91	Protein coding	protein_coding	canonical	P50583	AP4A_HUMAN
ENST00000594786	SLC27A5	23.23	45.05	51.85	64.34	0.96	0.0083	0.64	1.16	0.00091	0.92	1.47	8.6e-06	0.92	Protein coding	protein_coding	canonical	M0R075	M0R075_HUMAN
ENST00000543699	PSMD9	9.88	22.71	11.02	17.89	1.2	0.025	0.91	0.16	0.81	0.63	0.86	0.13	0.65	Protein coding	nonsense_mediated_decay	canonical	F5GX23	F5GX23_HUMAN
ENST00000544611	ATP5J2	92.24	230.73	265.32	259.82	1.32	5.4e-15	0.91	1.52	1e-20	0.93	1.49	9.1e-20	0.92	Protein coding	protein_coding	MISS	MISS	MISS
ENST00000579918	RN7SL409P	0.06	0.01	5.03	2.68	-2.5	0.96	0.58	6.48	0.034	0.98	5.57	0.17	0.95	Short noncoding	misc_RNA	MISS	MISS	MISS
ENST00000394485	MT1X	42.4	88.65	98.02	120.24	1.06	4.8e-05	0.91	1.21	2.2e-06	0.92	1.5	5.4e-10	0.92	Protein coding	protein_coding	canonical	P80297	MT1X_HUMAN
ENST00000535044	MVK	0.74	0.02	8.66	0.88	-5.3	0.61	0.81	3.55	0.0098	0.99	0.25	0.93	0.59	Long noncoding	processed_transcript	MISS	MISS	MISS
ENST00000405867	HADHB	0.51	2.54	7.43	0.76	2.31	0.32	0.94	3.86	0.015	0.99	0.58	0.87	0.59	Protein coding	protein_coding	canonical	B5MD38	B5MD38_HUMAN
ENST00000570780	GPS2	0.02	0.01	33.76	0.44	-0.6	0.99	0.58	11.12	7.2e-11	1	4.87	0.75	0.59	Protein coding	protein_coding	canonical	I3L3Y9	I3L3Y9_HUMAN
ENST00000312579	CCDC85B	34.74	74.16	50.95	74.1	1.09	0.00014	0.91	0.55	0.081	0.66	1.09	0.00015	0.91	Protein coding	protein_coding	canonical	Q15834	CC85B_HUMAN
ENST00000554544	IFI27L1	0.01	3.04	7.8	1.22	8.25	0.12	0.96	9.61	0.0045	0.99	6.94	0.43	0.87	Protein coding	protein_coding	canonical	G3V4A1	G3V4A1_HUMAN
ENST00000572723	PRPF8	2.39	19.02	7.09	20.03	2.99	0.00021	0.99	1.57	0.14	0.91	3.07	0.00012	1	Long noncoding	retained_intron	MISS	MISS	MISS
ENST00000346424	AIFM1	1.47	12.36	14.49	22	3.07	0.003	0.99	3.3	0.00083	1	3.9	7.6e-06	1	Protein coding	protein_coding	isoform	O95831-2	AIFM1_HUMAN
ENST00000548311	TROAP	5.45	17.45	11.86	19.25	1.68	0.012	0.93	1.12	0.13	0.91	1.82	0.0053	0.93	Protein coding	protein_coding	isoform	Q12815-3	TROAP_HUMAN
ENST00000471204	RPL22	237.09	554.04	1391.19	911.02	1.23	3.3e-30	0.91	2.55	8.2e-199	0.99	1.94	1e-93	0.94	Protein coding	protein_coding	canonical	K7EMH1	K7EMH1_HUMAN
ENST00000425779	AC107081.5	10.13	21.78	22.11	23.84	1.1	0.041	0.9	1.13	0.036	0.92	1.23	0.019	0.91	Long noncoding	antisense	MISS	MISS	MISS
ENST00000374594	CTNNAL1	0.8	8.21	8.84	10.34	3.36	0.014	0.99	3.47	0.0097	0.99	3.69	0.0037	0.99	Protein coding	protein_coding	canonical	Q5JTQ9	Q5JTQ9_HUMAN
ENST00000413500	FTH1P2	0.01	0.01	39.24	0.01	0	1	0.58	11.94	1.5e-12	1	0	1	0.59	Pseudogene	processed_pseudogene	MISS	MISS	MISS
ENST00000578959	AL049871.1	0.01	0.01	7.24	0.01	0	1	0.58	9.5	0.0066	0.99	0	1	0.59	Short noncoding	miRNA	MISS	MISS	MISS
ENST00000367089	DYNLT1	57.17	91.99	116.22	110.86	0.69	0.0043	0.63	1.02	6.4e-06	0.92	0.96	3.1e-05	0.65	Protein coding	protein_coding	canonical	P63172	DYLT1_HUMAN
ENST00000476623	MALSU1	5.19	8.42	14.34	11.85	0.7	0.4	0.62	1.47	0.041	0.92	1.19	0.11	0.9	Long noncoding	retained_intron	MISS	MISS	MISS
ENST00000480465	RP11-492M23.2	2.84	14.06	343.35	25.56	2.31	0.0062	0.97	6.92	2e-98	1	3.17	8.6e-06	1	Pseudogene	processed_pseudogene	MISS	MISS	MISS
ENST00000501917	HSPA9	2.08	6.07	17.22	6.02	1.54	0.18	0.89	3.05	0.0004	1	1.53	0.19	0.9	Long noncoding	processed_transcript	MISS	MISS	MISS
ENST00000534377	EEF1D	57.16	131.04	317.22	205.6	1.2	5.3e-08	0.91	2.47	4.9e-45	0.99	1.85	4.9e-21	0.94	Protein coding	protein_coding	canonical	E9PL71	E9PL71_HUMAN
ENST00000556465	MRPL52	3.47	11.74	31.78	2.82	1.76	0.036	0.92	3.2	5.5e-07	1	-0.3	0.81	0.59	Protein coding	protein_coding	canonical	G3V4J1	G3V4J1_HUMAN
ENST00000511900	GNB2L1	5.77	14.15	374.68	10.24	1.29	0.064	0.9	6.02	4.9e-103	1	0.83	0.28	0.64	Protein coding	protein_coding	canonical	D6RAC2	D6RAC2_HUMAN
ENST00000410876	RNU4-47P	0.01	344.71	0.01	578.87	15.07	1.7e-104	1	0	1	0.63	15.82	5.5e-175	1	Short noncoding	snRNA	MISS	MISS	MISS
ENST00000567615	TBL3	1.75	11.34	3.49	6.18	2.7	0.0079	0.99	1	0.49	0.88	1.82	0.13	0.92	Long noncoding	retained_intron	MISS	MISS	MISS
ENST00000216146	RPL3	711.86	1446.56	510.06	1998.35	1.02	2.1e-57	0.91	-0.48	7.3e-09	0.66	1.49	2.9e-140	0.92	Protein coding	protein_coding	canonical	P39023	RL3_HUMAN
ENST00000580180	C17orf76-AS1	244.31	582.87	898.31	1104.54	1.25	7.5e-33	0.91	1.88	1.8e-88	0.94	2.18	5.5e-131	0.98	Long noncoding	antisense	MISS	MISS	MISS
ENST00000397137	BLCAP	0.47	1.91	7.52	0.67	2.01	0.44	0.87	3.99	0.013	0.99	0.49	0.9	0.59	Protein coding	protein_coding	canonical	P62952	BLCAP_HUMAN
ENST00000482600	EIF3L	50.39	91.95	79.31	140.69	0.87	0.00048	0.64	0.65	0.011	0.67	1.48	3.1e-11	0.92	Long noncoding	retained_intron	MISS	MISS	MISS
ENST00000351079	COPE	5.58	16.04	13	13.25	1.52	0.026	0.91	1.22	0.091	0.92	1.25	0.082	0.91	Protein coding	protein_coding	isoform	O14579-2	COPE_HUMAN
ENST00000279259	FAU	89.8	200.16	341.86	271.66	1.16	5.8e-11	0.91	1.93	6.6e-36	0.94	1.6	1.5e-22	0.93	Protein coding	protein_coding	canonical	J3KN89	J3KN89_HUMAN
ENST00000383870	SNORA57	0.01	0.01	5.37	0.01	0	1	0.58	9.07	0.024	0.99	0	1	0.81	Short noncoding	snoRNA	MISS	MISS	MISS
ENST00000586942	SNHG16	5.27	4.22	15.84	5.09	-0.32	0.75	0.59	1.59	0.022	0.93	-0.05	0.96	0.59	Long noncoding	lincRNA	MISS	MISS	MISS
ENST00000429772	TMEM106C	22.47	41.01	32.1	46.72	0.87	0.02	0.64	0.52	0.2	0.65	1.06	0.0035	0.91	Protein coding	protein_coding	canonical	Q9BVX2	T106C_HUMAN
ENST00000563473	RPL4	7.65	11.39	16.78	18.22	0.57	0.4	0.6	1.13	0.068	0.92	1.25	0.039	0.91	Long noncoding	processed_transcript	MISS	MISS	MISS
ENST00000349893	COPE	5.26	15.46	11.28	11.1	1.56	0.026	0.91	1.1	0.15	0.91	1.08	0.16	0.9	Protein coding	protein_coding	isoform	O14579-3	COPE_HUMAN
ENST00000368701	S100A14	4.65	19.75	1.18	20.92	2.09	0.002	0.98	-1.98	0.18	0.92	2.17	0.0011	0.98	Protein coding	protein_coding	canonical	Q9HCY8	S10AE_HUMAN
ENST00000524496	RPL27A	903.24	3057.71	5082.87	5171.42	1.76	4.5e-271	0.93	2.49	0	0.99	2.52	0	0.98	Protein coding	protein_coding	canonical	E9PJD9	E9PJD9_HUMAN
ENST00000379983	UACA	0.01	0.43	0.01	4.61	5.43	0.74	0.58	0	1	0.63	8.85	0.041	0.98	Protein coding	protein_coding	isoform	Q9BZF9-2	UACA_HUMAN
ENST00000530721	RPS3	221.58	971.4	2086.6	1331.07	2.13	1.7e-112	0.98	3.24	0	1	2.59	3.8e-193	0.99	Protein coding	nonsense_mediated_decay	canonical	E9PQX2	E9PQX2_HUMAN
ENST00000505430	COX7C	0.01	0.4	4.94	1.72	5.31	0.76	0.58	8.95	0.033	0.98	7.43	0.3	0.91	Long noncoding	processed_transcript	MISS	MISS	MISS
ENST00000311528	RPL13	5.95	12.93	9.34	17.8	1.12	0.12	0.9	0.65	0.4	0.66	1.58	0.015	0.93	Protein coding	protein_coding	canonical	A8K4C8	A8K4C8_HUMAN
ENST00000311528	RPL13	5.95	12.93	9.34	17.8	1.12	0.12	0.9	0.65	0.4	0.66	1.58	0.015	0.93	Protein coding	protein_coding	canonical	P26373	RL13_HUMAN
ENST00000597485	COX7B	9.35	16.54	29.61	16.27	0.82	0.16	0.63	1.66	0.0011	0.94	0.8	0.18	0.64	Long noncoding	processed_transcript	MISS	MISS	MISS
ENST00000527791	RPS25	1.99	8.16	24.26	13.71	2.04	0.06	0.97	3.61	4.7e-06	1	2.78	0.0028	0.99	Protein coding	nonsense_mediated_decay	canonical	E9PQK3	E9PQK3_HUMAN
ENST00000488737	ABCB1	1.44	7.98	2.7	5.68	2.47	0.037	0.97	0.91	0.58	0.65	1.98	0.13	0.92	Long noncoding	processed_transcript	MISS	MISS	MISS
ENST00000557078	PPIAP6	0.05	0.09	23.54	0.27	0.7	0.98	0.58	8.81	9.6e-08	1	2.34	0.87	0.59	Pseudogene	processed_pseudogene	MISS	MISS	MISS
ENST00000512805	GNB2L1	6.79	17.49	2.84	15.56	1.36	0.031	0.91	-1.26	0.22	0.9	1.2	0.067	0.91	Protein coding	protein_coding	canonical	E9KL35	E9KL35_HUMAN
ENST00000512805	GNB2L1	6.79	17.49	2.84	15.56	1.36	0.031	0.91	-1.26	0.22	0.9	1.2	0.067	0.91	Protein coding	protein_coding	canonical	P63244	GBLP_HUMAN
ENST00000573684	GPS2	0.84	2.62	20.59	2.71	1.64	0.4	0.87	4.61	5.4e-06	1	1.68	0.39	0.87	Protein coding	protein_coding	canonical	I3L1H4	I3L1H4_HUMAN
ENST00000596102	AL353354.2	34.58	69.19	36.94	82.28	1	0.00065	0.91	0.1	0.78	0.63	1.25	8.4e-06	0.91	Protein coding	protein_coding	canonical	Q9P1E0	Q9P1E0_HUMAN
ENST00000394613	PLA2G16	10.94	30.43	42.17	44.52	1.48	0.0023	0.91	1.95	1.2e-05	0.94	2.03	3.9e-06	0.98	Long noncoding	processed_transcript	MISS	MISS	MISS
ENST00000549259	NACA	29.31	64.37	348.05	208.31	1.14	0.00027	0.91	3.57	1.3e-70	1	2.83	1.1e-34	1	Protein coding	protein_coding	canonical	F8W0W4	F8W0W4_HUMAN
ENST00000245458	RPS29	3047.17	9731.07	15896.8	15836.9	1.68	0	0.93	2.38	0	0.99	2.38	0	0.98	Protein coding	protein_coding	canonical	P62273	RS29_HUMAN
ENST00000384436	SNORA70	0.01	0.01	7.59	0.01	0	1	0.58	9.57	0.0052	0.99	0	1	0.59	Short noncoding	snoRNA	MISS	MISS	MISS
ENST00000256463	BRK1	70.99	88.93	142.77	153.19	0.33	0.16	0.6	1.01	7.7e-07	0.92	1.11	3e-08	0.91	Protein coding	protein_coding	MISS	MISS	MISS
ENST00000481027	C17orf76-AS1	102.16	194.11	176.75	301.26	0.93	7.6e-08	0.64	0.79	7.3e-06	0.68	1.56	4.6e-24	0.92	Long noncoding	antisense	MISS	MISS	MISS
ENST00000585671	UQCR11	2.28	1.03	20.22	0.01	-1.15	0.55	0.87	3.15	9e-05	1	-7.84	0.21	0.94	Protein coding	protein_coding	canonical	O14957	QCR10_HUMAN
ENST00000378670	UQCRQ	37.54	80.65	73.94	87.14	1.1	6.6e-05	0.91	0.98	0.00054	0.68	1.22	7.4e-06	0.91	Protein coding	protein_coding	canonical	O14949	QCR8_HUMAN
ENST00000432899	CALM2	7.74	14.74	52.53	17.32	0.93	0.15	0.63	2.76	1.6e-09	0.99	1.16	0.058	0.91	Protein coding	nonsense_mediated_decay	canonical	F8WBR5	F8WBR5_HUMAN
ENST00000352551	UBE2C	9.15	16.37	19.11	21.27	0.84	0.16	0.63	1.06	0.064	0.92	1.22	0.029	0.91	Protein coding	protein_coding	isoform	O00762-3	UBE2C_HUMAN
ENST00000423336	COX6A1P2	17.97	30.64	59.2	25.42	0.77	0.071	0.63	1.72	1.8e-06	0.94	0.5	0.26	0.62	Protein coding	protein_coding	MISS	MISS	MISS
ENST00000339942	ENY2	5.03	16.21	27.59	23.69	1.69	0.016	0.93	2.46	5e-05	0.98	2.24	0.00039	0.98	Protein coding	nonsense_mediated_decay	canonical	J3KNT2	J3KNT2_HUMAN
ENST00000354171	GPX4	79.68	233.51	94.18	256.65	1.55	7.5e-19	0.92	0.24	0.27	0.64	1.69	5.1e-23	0.93	Protein coding	protein_coding	canonical	P36969	GPX4_HUMAN
ENST00000561086	IQGAP1	0.01	2.06	8.47	16.11	7.69	0.24	0.94	9.73	0.0028	0.99	10.65	1.4e-05	1	Long noncoding	retained_intron	MISS	MISS	MISS
ENST00000392526	RWDD1	6.04	5.43	11.39	16.46	-0.15	0.86	0.58	0.92	0.21	0.67	1.45	0.029	0.91	Protein coding	protein_coding	isoform	Q9H446-2	RWDD1_HUMAN
ENST00000549164	ATP5G2	11.52	26.51	35.8	38.13	1.2	0.015	0.91	1.64	0.00036	0.94	1.73	0.00013	0.93	Protein coding	protein_coding	canonical	Q06055	AT5G2_HUMAN
ENST00000409094	DBI	12.5	19.75	27.41	12.73	0.66	0.21	0.62	1.13	0.019	0.92	0.03	0.96	0.59	Protein coding	protein_coding	canonical	A0A024RAF2	A0A024RAF2_HUMAN
ENST00000409094	DBI	12.5	19.75	27.41	12.73	0.66	0.21	0.62	1.13	0.019	0.92	0.03	0.96	0.59	Protein coding	protein_coding	isoform	P07108-2	ACBP_HUMAN
ENST00000569774	BRD7	7.15	21.89	10.89	23.86	1.62	0.0061	0.93	0.61	0.39	0.66	1.74	0.0025	0.93	Protein coding	protein_coding	canonical	I3L4V5	I3L4V5_HUMAN
ENST00000363511	RNA5S4	75.96	333.77	1.76	710.69	2.14	7.6e-40	0.98	-5.43	5.5e-21	1	3.23	2.7e-130	1	Short noncoding	rRNA	MISS	MISS	MISS
ENST00000601306	RPS11	14.94	87.71	700.57	82.72	2.55	6.1e-14	0.98	5.55	1.5e-185	1	2.47	8.9e-13	0.98	Protein coding	nonsense_mediated_decay	canonical	M0QZ90	M0QZ90_HUMAN
ENST00000531173	GSDMD	0.01	8.34	4.29	4.32	9.7	0.0031	0.99	8.75	0.051	0.98	8.76	0.05	0.98	Long noncoding	retained_intron	MISS	MISS	MISS
ENST00000322028	POLR2L	13.89	26.13	18.1	34.63	0.91	0.055	0.63	0.38	0.46	0.64	1.32	0.0028	0.92	Protein coding	protein_coding	canonical	P62875	RPAB5_HUMAN
ENST00000531989	DPF2	0.19	4.83	1.35	6.34	4.67	0.049	0.98	2.83	0.48	0.88	5.07	0.018	0.99	Protein coding	protein_coding	canonical	H0YEI1	H0YEI1_HUMAN
ENST00000473576	EBPL	17.74	33.9	16.33	62.79	0.93	0.025	0.64	-0.12	0.81	0.63	1.82	2.9e-07	0.94	Long noncoding	processed_transcript	MISS	MISS	MISS
ENST00000471780	UNC45A	0.42	1.32	5.55	3.15	1.65	0.6	0.81	3.73	0.044	0.99	2.91	0.2	0.95	Long noncoding	retained_intron	MISS	MISS	MISS
ENST00000167218	PDCD2	5.85	15.64	11.64	16.88	1.42	0.037	0.91	0.99	0.18	0.67	1.53	0.021	0.92	Protein coding	nonsense_mediated_decay	canonical	J3QK82	J3QK82_HUMAN
ENST00000527226	TPT1	15.09	33.28	93.08	51.81	1.14	0.0089	0.91	2.63	4e-15	0.99	1.78	4.8e-06	0.93	Protein coding	protein_coding	canonical	E9PJF7	E9PJF7_HUMAN
ENST00000456357	BRI3	13	38.81	33.88	38.84	1.58	0.00029	0.93	1.38	0.0022	0.92	1.58	0.00029	0.93	Long noncoding	processed_transcript	MISS	MISS	MISS
ENST00000439207	RP11-568A7.2	1.47	5.02	8.99	1.91	1.77	0.19	0.91	2.61	0.022	0.99	0.38	0.84	0.59	Long noncoding	lincRNA	MISS	MISS	MISS
ENST00000377017	TIMP1	1.49	6.67	10.93	0.01	2.17	0.081	0.97	2.88	0.0072	0.99	-6.85	0.36	0.87	Protein coding	protein_coding	canonical	Q5H9A7	Q5H9A7_HUMAN
ENST00000534355	C11orf31	38.14	107.93	73.31	112.43	1.5	4.4e-09	0.92	0.94	0.00083	0.68	1.56	7.1e-10	0.92	Protein coding	protein_coding	canonical	Q8IZQ5	SELH_HUMAN
ENST00000472354	RPL13	12.83	35.87	39.84	59.39	1.48	0.00088	0.91	1.64	0.00016	0.94	2.21	1.6e-08	0.98	Protein coding	protein_coding	canonical	J3KS98	J3KS98_HUMAN
ENST00000451882	HSBP1L1	8.23	22.43	19.26	24.72	1.45	0.01	0.91	1.23	0.037	0.92	1.59	0.0039	0.93	Protein coding	protein_coding	canonical	C9JCN9	HSBPL_HUMAN
ENST00000589478	ATP5D	3.76	11.74	48.47	1.2	1.65	0.046	0.92	3.69	3.4e-11	1	-1.65	0.29	0.9	Long noncoding	retained_intron	MISS	MISS	MISS
ENST00000447432	RPL7AP6	61.19	148.63	0.01	212.32	1.28	9.9e-10	0.91	-12.58	3.8e-19	1	1.8	6.7e-21	0.93	Pseudogene	processed_pseudogene	MISS	MISS	MISS
ENST00000578820	NARF	3.2	17.08	11.76	8.57	2.42	0.0018	0.98	1.88	0.029	0.93	1.42	0.13	0.91	Long noncoding	retained_intron	MISS	MISS	MISS
ENST00000392807	ISCU	3.59	11.49	12.52	15.15	1.68	0.045	0.92	1.8	0.028	0.93	2.08	0.0075	0.98	Protein coding	protein_coding	canonical	A0A024RBI3	A0A024RBI3_HUMAN
ENST00000392807	ISCU	3.59	11.49	12.52	15.15	1.68	0.045	0.92	1.8	0.028	0.93	2.08	0.0075	0.98	Protein coding	protein_coding	isoform	Q9H1K1-2	ISCU_HUMAN
ENST00000506377	ZFP62	1.93	4.49	3.13	8.93	1.22	0.35	0.88	0.7	0.63	0.65	2.21	0.037	0.97	Long noncoding	processed_transcript	MISS	MISS	MISS
ENST00000433452	PRAP1	15.24	60.6	5.9	40.7	1.99	9.2e-08	0.93	-1.37	0.044	0.92	1.42	0.00061	0.92	Protein coding	protein_coding	canonical	Q96NZ9	PRAP1_HUMAN
ENST00000446558	RPL37A	2.43	0.78	15.44	7.38	-1.64	0.43	0.87	2.67	0.0018	0.99	1.6	0.13	0.92	Protein coding	protein_coding	canonical	E9PEL3	E9PEL3_HUMAN
ENST00000396160	MT1P1	0.01	3.05	0.01	7.33	8.25	0.12	0.96	0	1	0.63	9.52	0.0062	0.99	Pseudogene	processed_pseudogene	MISS	MISS	MISS
ENST00000423222	LINC00467	4.25	8.08	7.85	15.55	0.93	0.29	0.62	0.88	0.32	0.66	1.87	0.011	0.93	Long noncoding	processed_transcript	MISS	MISS	MISS
ENST00000413016	AK1	11.03	23.33	20.09	29.16	1.08	0.037	0.9	0.87	0.11	0.67	1.4	0.0041	0.92	Protein coding	protein_coding	canonical	H0Y4J6	H0Y4J6_HUMAN
ENST00000463215	PHPT1	4.03	5.13	12.33	3.42	0.35	0.73	0.59	1.61	0.043	0.93	-0.24	0.84	0.59	Long noncoding	processed_transcript	MISS	MISS	MISS
ENST00000581913	C17orf76-AS1	15.46	26.65	20.7	45.97	0.79	0.087	0.63	0.42	0.39	0.65	1.57	8.1e-05	0.92	Long noncoding	antisense	MISS	MISS	MISS
ENST00000421195	EEF1A1P14	1.5	3.22	30.76	5.58	1.1	0.48	0.87	4.35	2.9e-08	1	1.89	0.15	0.92	Pseudogene	processed_pseudogene	MISS	MISS	MISS
ENST00000502534	RPL34	1.34	11.19	49.37	23.17	3.06	0.0051	0.99	5.2	9.3e-14	1	4.11	2.8e-06	1	Protein coding	protein_coding	canonical	A0A024RDH8	A0A024RDH8_HUMAN
ENST00000502534	RPL34	1.34	11.19	49.37	23.17	3.06	0.0051	0.99	5.2	9.3e-14	1	4.11	2.8e-06	1	Protein coding	protein_coding	canonical	P49207	RL34_HUMAN
ENST00000550647	RAB3IP	0.01	0.01	4.67	1.29	0	1	0.58	8.87	0.039	0.98	7.01	0.41	0.87	Protein coding	protein_coding	canonical	H0YI02	H0YI02_HUMAN
ENST00000572755	SSBP1	0.85	1	18.54	2.75	0.24	0.93	0.58	4.45	2.1e-05	1	1.7	0.38	0.87	Long noncoding	processed_transcript	MISS	MISS	MISS
ENST00000402458	NHP2L1	31.03	49.15	78.28	66.73	0.66	0.044	0.63	1.34	4.9e-06	0.93	1.11	0.00028	0.91	Protein coding	protein_coding	canonical	B1AHD1	B1AHD1_HUMAN
ENST00000456292	RPL31	1814.91	5637.05	10905.9	8025.49	1.64	0	0.93	2.59	0	1	2.15	0	0.98	Protein coding	protein_coding	canonical	C9JU56	C9JU56_HUMAN
ENST00000415431	FBP1	9.91	15.01	12.38	28.06	0.6	0.32	0.62	0.32	0.61	0.64	1.5	0.0031	0.92	Protein coding	protein_coding	canonical	P09467	F16P1_HUMAN
ENST00000568883	PKM	1.25	1.61	11.26	1.14	0.36	0.86	0.58	3.17	0.0043	0.99	-0.14	0.95	0.59	Protein coding	protein_coding	canonical	Q504U3	Q504U3_HUMAN
ENST00000552514	C6orf48	15.53	37.29	42.58	58.6	1.26	0.0027	0.91	1.46	0.00034	0.93	1.92	3.1e-07	0.94	Protein coding	protein_coding	MISS	MISS	MISS
ENST00000576075	RPS9	13.65	37.51	52.97	57.23	1.46	0.00078	0.91	1.96	8.3e-07	0.94	2.07	1.1e-07	0.98	Protein coding	protein_coding	canonical	A8MXK4	A8MXK4_HUMAN
ENST00000591142	MKNK2	1.78	11.55	2.84	13.58	2.7	0.0073	0.99	0.67	0.66	0.65	2.93	0.0022	0.99	Protein coding	protein_coding	canonical	Q9NV89	Q9NV89_HUMAN
ENST00000520627	RPS20	12.93	100.61	1001.09	179.15	2.96	3e-18	0.99	6.27	7.7e-277	1	3.79	7.5e-39	1	Protein coding	protein_coding	canonical	G3XAN0	G3XAN0_HUMAN
ENST00000607271	RPL10	105.17	311.24	552.09	535.91	1.57	6.4e-25	0.92	2.39	2.8e-74	0.99	2.35	1.2e-70	0.98	Protein coding	protein_coding	canonical	A6QRI9	A6QRI9_HUMAN
ENST00000584327	SNHG15	0.01	0.01	13.51	0.01	0	1	0.58	10.4	8.6e-05	1	0	1	0.59	Long noncoding	lincRNA	MISS	MISS	MISS
ENST00000575829	TMEM219	11	18.05	17.31	36.47	0.72	0.2	0.62	0.66	0.24	0.66	1.73	0.00018	0.93	Protein coding	protein_coding	canonical	I3L2J7	I3L2J7_HUMAN
ENST00000542390	MMAB	0.62	3.31	0.01	7.16	2.41	0.23	0.94	-5.96	0.65	0.83	3.52	0.021	0.99	Long noncoding	retained_intron	MISS	MISS	MISS
ENST00000564794	PLK1	0.83	0.61	6.83	1.27	-0.44	0.9	0.58	3.05	0.035	0.99	0.62	0.81	0.59	Long noncoding	retained_intron	MISS	MISS	MISS
ENST00000578231	RN7SL3	1.35	5.92	76.92	8.85	2.13	0.11	0.96	5.83	8.5e-22	1	2.71	0.02	0.99	Short noncoding	misc_RNA	MISS	MISS	MISS
ENST00000438705	SNHG15	1.65	9.58	0.01	12.57	2.53	0.019	0.97	-7.37	0.32	0.92	2.93	0.0034	0.99	Long noncoding	lincRNA	MISS	MISS	MISS
ENST00000553226	POLR2KP1	0.01	5.38	0.01	0.01	9.07	0.024	0.98	0	1	0.63	0	1	0.59	Pseudogene	processed_pseudogene	MISS	MISS	MISS
ENST00000402419	RPL35P2	17.96	61.83	379.49	92.37	1.78	5.4e-07	0.93	4.4	1.4e-89	1	2.36	1.8e-13	0.98	Pseudogene	processed_pseudogene	MISS	MISS	MISS
ENST00000591062	NCLN	0.01	0.75	10.85	2.27	6.22	0.6	0.58	10.08	0.00054	1	7.83	0.21	0.91	Long noncoding	processed_transcript	MISS	MISS	MISS
ENST00000354858	AK2	23.57	53.14	23.09	45.82	1.17	0.00069	0.91	-0.03	0.94	0.63	0.96	0.0075	0.65	Protein coding	protein_coding	canonical	P54819	KAD2_HUMAN
ENST00000556010	TMBIM4	0.01	0.01	6.11	0.01	0	1	0.58	9.25	0.015	0.99	0	1	0.59	Protein coding	protein_coding	canonical	F6UZH7	F6UZH7_HUMAN
ENST00000263309	CLNS1A	17.91	32.92	27.13	38.44	0.88	0.036	0.63	0.6	0.17	0.67	1.1	0.0062	0.91	Protein coding	protein_coding	canonical	J3KN38	J3KN38_HUMAN
ENST00000598155	SYMPK	0.01	8.44	0.16	5.3	9.72	0.0029	0.99	4	0.9	0.63	9.05	0.025	0.98	Long noncoding	processed_transcript	MISS	MISS	MISS
ENST00000564578	KARS	2.86	2.76	12.56	9.33	-0.05	0.97	0.58	2.13	0.014	0.98	1.71	0.071	0.92	Protein coding	nonsense_mediated_decay	canonical	H3BQK5	H3BQK5_HUMAN
ENST00000565723	RPL4	8.75	436.05	1481.79	698.35	5.64	8.6e-117	1	7.41	0	1	6.32	5.5e-194	1	Long noncoding	processed_transcript	MISS	MISS	MISS
ENST00000579842	DCXR	4.24	4.85	15.56	5.1	0.2	0.85	0.58	1.88	0.011	0.94	0.27	0.79	0.59	Long noncoding	retained_intron	MISS	MISS	MISS
ENST00000452197	GAS5	1.07	7.24	39.52	7.77	2.76	0.037	0.98	5.21	3.2e-11	1	2.87	0.027	0.98	Long noncoding	lincRNA	MISS	MISS	MISS
ENST00000584926	C17orf76-AS1	5.88	5.89	120.36	4.69	0	1	0.58	4.36	3.9e-29	1	-0.33	0.73	0.6	Long noncoding	antisense	MISS	MISS	MISS
ENST00000378546	C1orf86	11.01	39.71	36.87	49.06	1.85	4.1e-05	0.93	1.74	0.00015	0.94	2.16	4.5e-07	0.98	Protein coding	protein_coding	canonical	Q6NZ36	FAP20_HUMAN
ENST00000369817	RPL10	0.87	15.79	8.13	19.18	4.19	0.00013	1	3.23	0.017	0.99	4.47	1.4e-05	1	Protein coding	protein_coding	canonical	P27635	RL10_HUMAN
ENST00000464794	TFDP1	11.81	25.37	65.4	45.82	1.1	0.027	0.9	2.47	2.3e-10	0.98	1.96	4.7e-06	0.93	Long noncoding	processed_transcript	MISS	MISS	MISS
ENST00000419783	GPX1	69.6	186.93	145.71	221.55	1.43	9.6e-14	0.92	1.07	1.7e-07	0.92	1.67	8.2e-20	0.93	Protein coding	protein_coding	canonical	P07203	GPX1_HUMAN
ENST00000419783	GPX1	69.6	186.93	145.71	221.55	1.43	9.6e-14	0.92	1.07	1.7e-07	0.92	1.67	8.2e-20	0.93	Protein coding	protein_coding	canonical	Q7L4Q3	Q7L4Q3_HUMAN
ENST00000470481	ANAPC16	7.63	12.49	15.8	19.76	0.71	0.29	0.62	1.05	0.096	0.91	1.37	0.021	0.91	Long noncoding	processed_transcript	MISS	MISS	MISS
ENST00000362610	RNA5SP389	0.01	0.01	0.01	27.1	0	1	0.58	0	1	0.63	11.4	7e-09	1	Short noncoding	rRNA	MISS	MISS	MISS
ENST00000498118	MAP2K7	0.01	0.01	0.01	5.45	0	1	0.58	0	1	0.63	9.09	0.023	0.98	Long noncoding	retained_intron	MISS	MISS	MISS
ENST00000526640	FTH1	194.67	583.06	1173.12	937.71	1.58	5.6e-46	0.93	2.59	8.7e-171	1	2.27	3e-117	0.98	Protein coding	protein_coding	canonical	G3V192	G3V192_HUMAN
ENST00000582475	SNRPD1	14.69	33.95	82.69	48.29	1.21	0.0057	0.91	2.49	6.7e-13	0.98	1.72	1.7e-05	0.93	Protein coding	protein_coding	canonical	J3QLI9	J3QLI9_HUMAN
ENST00000525606	EIF4G2	1.76	0.42	10.14	0.01	-2.07	0.46	0.87	2.53	0.016	0.98	-7.46	0.3	0.91	Long noncoding	retained_intron	MISS	MISS	MISS
ENST00000450573	SAP18	71.91	128.24	169.73	145.66	0.83	6.4e-05	0.64	1.24	1.9e-10	0.92	1.02	4.8e-07	0.91	Protein coding	protein_coding	canonical	H7BZW6	H7BZW6_HUMAN
ENST00000343827	TCF12	0.01	2.32	1.97	5.18	7.86	0.2	0.94	7.62	0.26	0.92	9.02	0.028	0.98	Protein coding	protein_coding	isoform	Q99081-2	HTF4_HUMAN
ENST00000486793	GMDS	0.5	2.07	5.59	0.87	2.05	0.41	0.91	3.48	0.048	0.99	0.8	0.82	0.59	Long noncoding	processed_transcript	MISS	MISS	MISS
ENST00000409887	FAM211A	53.48	144.96	271.92	248.56	1.44	4.2e-11	0.91	2.35	1.4e-36	0.99	2.22	2e-31	0.98	Long noncoding	retained_intron	MISS	MISS	MISS
ENST00000229281	C12orf57	23.02	75.81	105.77	97.9	1.72	6.1e-08	0.93	2.2	4.4e-14	0.98	2.09	2.1e-12	0.98	Protein coding	protein_coding	canonical	Q99622	C10_HUMAN
ENST00000529580	SART1	7.26	19.38	5.09	11.52	1.42	0.019	0.91	-0.51	0.55	0.65	0.67	0.34	0.63	Long noncoding	retained_intron	MISS	MISS	MISS
ENST00000583848	ACADVL	0.01	22.63	12.81	29.3	11.14	1.5e-07	1	10.32	0.00014	1	11.52	1.5e-09	1	Protein coding	nonsense_mediated_decay	canonical	K7EMF8	K7EMF8_HUMAN
ENST00000571958	PRPF8	0.45	8.09	20.21	11.71	4.18	0.0088	0.99	5.5	2.8e-06	1	4.71	0.00081	1	Protein coding	protein_coding	canonical	I3L1T8	I3L1T8_HUMAN
ENST00000588537	ZNF581	0.82	8.9	9.89	9.9	3.43	0.0097	0.99	3.59	0.0052	0.99	3.59	0.0051	0.99	Protein coding	protein_coding	canonical	Q9P0T4	ZN581_HUMAN
ENST00000372433	HYI	1.47	6.83	10.18	5.82	2.21	0.074	0.97	2.79	0.011	0.99	1.98	0.13	0.92	Protein coding	protein_coding	canonical	F6UJY9	F6UJY9_HUMAN
ENST00000533921	IMMP1L	0.01	0.01	0.01	237.73	0	1	0.58	0	1	0.63	14.54	2.7e-72	1	Long noncoding	processed_transcript	MISS	MISS	MISS
ENST00000528452	ST5	0.33	0.52	5.41	1.14	0.67	0.89	0.58	4.05	0.041	0.99	1.8	0.62	0.81	Long noncoding	processed_transcript	MISS	MISS	MISS
ENST00000569622	RP11-345J4.5	10.77	15.38	26.2	18.43	0.51	0.38	0.61	1.28	0.011	0.92	0.77	0.16	0.64	Protein coding	protein_coding	canonical	H3BVE0	H3BVE0_HUMAN
ENST00000458906	snoU13	0.01	1184.84	0.01	0.01	16.85	0	1	0	1	0.63	0	1	0.59	Short noncoding	snoRNA	MISS	MISS	MISS
ENST00000223136	FIS1	50.51	99.31	76.16	121.62	0.98	6.2e-05	0.64	0.59	0.023	0.67	1.27	4.2e-08	0.92	Protein coding	protein_coding	canonical	Q9Y3D6	FIS1_HUMAN
ENST00000522901	AP3B1	0.24	3.99	6.64	6.34	4.09	0.091	0.97	4.82	0.016	0.99	4.75	0.019	0.99	Protein coding	protein_coding	canonical	H0YBD0	H0YBD0_HUMAN
ENST00000477403	RPL39	8.69	27.27	93.47	43.59	1.65	0.0018	0.93	3.43	2.4e-19	1	2.33	6.4e-07	0.98	Long noncoding	processed_transcript	MISS	MISS	MISS
ENST00000519367	CHCHD7	2.89	8.85	36.96	19.53	1.61	0.091	0.92	3.68	8.8e-09	1	2.76	0.00032	0.99	Protein coding	protein_coding	isoform	Q9BUK0-5	CHCH7_HUMAN
ENST00000359675	NDRG3	0.62	0.19	5.86	0.01	-1.7	0.76	0.58	3.23	0.048	0.98	-5.96	0.65	0.81	Protein coding	protein_coding	isoform	Q9UGV2-2	NDRG3_HUMAN
ENST00000431558	PRRT3-AS1	4.41	7.77	13.15	11.71	0.82	0.36	0.62	1.58	0.039	0.93	1.41	0.075	0.91	Long noncoding	antisense	MISS	MISS	MISS
ENST00000304921	RPS7	1377.88	3538.91	4757.7	5564.43	1.36	9.9e-216	0.91	1.79	0	0.94	2.01	0	0.98	Protein coding	protein_coding	canonical	P62081	RS7_HUMAN
ENST00000492871	GUK1	3.26	15.22	38.24	31.94	2.22	0.0052	0.97	3.55	7.8e-09	1	3.29	3.6e-07	1	Long noncoding	processed_transcript	MISS	MISS	MISS
ENST00000518949	EIF3H	14.27	34.27	9.28	49.95	1.26	0.004	0.91	-0.62	0.31	0.66	1.81	5.7e-06	0.93	Protein coding	protein_coding	canonical	E5RJT0	E5RJT0_HUMAN
ENST00000216034	TOMM22	21.82	28.39	21.84	44.06	0.38	0.36	0.6	0	1	0.63	1.01	0.0061	0.91	Protein coding	protein_coding	canonical	Q549C5	Q549C5_HUMAN
ENST00000216034	TOMM22	21.82	28.39	21.84	44.06	0.38	0.36	0.6	0	1	0.63	1.01	0.0061	0.91	Protein coding	protein_coding	canonical	Q9NS69	TOM22_HUMAN
ENST00000447299	MRPS25	0.01	9.31	11.36	2.82	9.86	0.0016	0.99	10.15	0.00038	1	8.14	0.14	0.95	Protein coding	nonsense_mediated_decay	canonical	E7EPW2	E7EPW2_HUMAN
ENST00000512690	RPS3A	7.81	24.84	0.93	39.42	1.67	0.0027	0.93	-3.07	0.022	0.99	2.34	2.2e-06	0.98	Protein coding	protein_coding	canonical	E9PFI5	E9PFI5_HUMAN
ENST00000557421	ATP5S	1.15	0.01	7.38	0.88	-6.84	0.45	0.87	2.69	0.037	0.98	-0.38	0.88	0.59	Long noncoding	processed_transcript	MISS	MISS	MISS
ENST00000475156	RPS26P6	15.98	36.8	49.09	49.05	1.2	0.0041	0.91	1.62	3.2e-05	0.94	1.62	3.2e-05	0.93	Pseudogene	processed_pseudogene	MISS	MISS	MISS
ENST00000478340	RPL10A	9.95	36.84	30.36	34.57	1.89	6.4e-05	0.93	1.61	0.0012	0.94	1.8	0.00018	0.93	Long noncoding	processed_transcript	MISS	MISS	MISS
ENST00000409860	C4orf48	1.7	9.51	11.29	9.97	2.49	0.021	0.97	2.73	0.0076	0.99	2.55	0.016	0.98	Protein coding	protein_coding	canonical	Q5BLP8	CD048_HUMAN
ENST00000508465	NUP54	0.01	0.59	6.88	3.72	5.88	0.67	0.81	9.43	0.0085	0.99	8.54	0.076	0.97	Long noncoding	processed_transcript	MISS	MISS	MISS
ENST00000550604	C12orf44	0.01	2.49	5.34	0.93	7.96	0.18	0.94	9.06	0.025	0.99	6.54	0.52	0.81	Protein coding	protein_coding	canonical	H3BMZ4	H3BMZ4_HUMAN
ENST00000575198	PSKH1	0.01	8.58	0.01	6.83	9.75	0.0026	0.99	0	1	0.63	9.42	0.0088	0.99	Long noncoding	processed_transcript	MISS	MISS	MISS
ENST00000598261	RPS19	2.51	6.84	12.27	9.39	1.44	0.18	0.9	2.29	0.011	0.98	1.9	0.051	0.93	Protein coding	protein_coding	canonical	M0QYF7	M0QYF7_HUMAN
ENST00000288207	CCNB2	41.63	72.35	43.75	93.9	0.8	0.004	0.63	0.07	0.82	0.63	1.17	5.9e-06	0.91	Protein coding	protein_coding	canonical	O95067	CCNB2_HUMAN
ENST00000355801	COMMD6	100.2	257.44	592	376.97	1.36	3.1e-17	0.91	2.56	5.2e-86	0.99	1.91	5.6e-39	0.94	Protein coding	protein_coding	isoform	Q7Z4G1-2	COMD6_HUMAN
ENST00000404603	SNRPD3	26.55	64.24	101.66	75.96	1.28	6.6e-05	0.91	1.94	9.3e-12	0.94	1.52	7.3e-07	0.92	Protein coding	nonsense_mediated_decay	canonical	P62318	SMD3_HUMAN
ENST00000475421	DENND1A	0.01	1.43	4.66	2.4	7.16	0.37	0.87	8.87	0.039	0.98	7.91	0.19	0.94	Long noncoding	processed_transcript	MISS	MISS	MISS
ENST00000509877	RPL37	0.57	3.11	1.99	6.68	2.45	0.24	0.94	1.81	0.46	0.88	3.56	0.026	0.99	Protein coding	protein_coding	canonical	D6R9X9	D6R9X9_HUMAN
ENST00000595683	UBA52	0.01	4.81	2.5	0.01	8.91	0.036	0.98	7.97	0.18	0.95	0	1	0.59	Protein coding	protein_coding	canonical	P62987	RL40_HUMAN
ENST00000595683	UBA52	0.01	4.81	2.5	0.01	8.91	0.036	0.98	7.97	0.18	0.95	0	1	0.59	Protein coding	protein_coding	canonical	Q3MIH3	Q3MIH3_HUMAN
ENST00000357193	TSG101	9.92	27.88	8.32	22.07	1.49	0.0034	0.91	-0.26	0.72	0.63	1.15	0.033	0.91	Protein coding	protein_coding	isoform	Q99816-2	TS101_HUMAN
ENST00000523539	PTK2	1.16	11.43	7.43	20.92	3.3	0.0034	0.99	2.68	0.037	0.98	4.17	8.4e-06	1	Protein coding	protein_coding	canonical	H0YB16	H0YB16_HUMAN
ENST00000582243	AC097382.1	0.01	0.01	0.01	3495.22	0	1	0.58	0	1	0.63	18.42	0	1	Short noncoding	miRNA	MISS	MISS	MISS
ENST00000433675	AC007969.5	13.26	54.62	208.97	60.63	2.04	2.6e-07	0.98	3.98	1e-46	1	2.19	1.3e-08	0.98	Pseudogene	processed_pseudogene	MISS	MISS	MISS
ENST00000571702	RPS7P1	11.14	28.31	90.85	48.64	1.35	0.0062	0.91	3.03	6e-17	1	2.13	6.3e-07	0.98	Pseudogene	processed_pseudogene	MISS	MISS	MISS
ENST00000559907	B2M	6.21	16.57	14.01	23.8	1.42	0.031	0.91	1.17	0.088	0.91	1.94	0.0012	0.93	Long noncoding	processed_transcript	MISS	MISS	MISS
ENST00000397416	ROMO1	0.73	7.49	109.36	5.89	3.35	0.02	0.99	7.22	2.5e-32	1	3.01	0.054	0.98	Protein coding	protein_coding	canonical	P60602	ROMO1_HUMAN
ENST00000518437	SETD5-AS1	0.01	0.01	0.01	8.64	0	1	0	0	1	0.83	9.75	0.0025	0.99	Long noncoding	antisense	MISS	MISS	MISS
ENST00000414002	SNHG5	594.65	2283.41	4075.94	3521.35	1.94	7.4e-232	0.93	2.78	0	1	2.57	0	0.98	Long noncoding	lincRNA	MISS	MISS	MISS
ENST00000537407	PSMD9	8.43	23.49	9.04	27.09	1.48	0.0076	0.91	0.1	0.89	0.63	1.69	0.0016	0.93	Protein coding	nonsense_mediated_decay	isoform	O00233-2	PSMD9_HUMAN
ENST00000441722	ZFAS1	46.22	176.29	158.66	224.81	1.93	2.8e-19	0.93	1.78	8.1e-16	0.94	2.28	1.4e-29	0.98	Long noncoding	antisense	MISS	MISS	MISS
ENST00000489915	RPL6P27	79.42	193.67	491.55	289.86	1.29	2.5e-12	0.91	2.63	9e-74	1	1.87	1.9e-29	0.94	Pseudogene	transcribed_processed_pseudogene	MISS	MISS	MISS
ENST00000456089	TREX1	3.51	11.47	4.89	11.3	1.71	0.043	0.92	0.48	0.65	0.64	1.69	0.046	0.93	Protein coding	protein_coding	canonical	C9J052	C9J052_HUMAN
ENST00000530170	RPS3	9.38	56.27	656.3	74.29	2.59	1.6e-09	0.99	6.13	1.4e-180	1	2.99	6.4e-14	0.99	Protein coding	nonsense_mediated_decay	canonical	H0YF32	H0YF32_HUMAN
ENST00000447699	IARS	0.8	8.35	14.95	35.43	3.38	0.013	0.99	4.22	0.0002	1	5.47	2.5e-10	1	Protein coding	protein_coding	canonical	J3KR24	J3KR24_HUMAN
ENST00000577158	C17orf89	0.01	23.65	7.26	21.44	11.21	7.6e-08	1	9.5	0.0065	0.99	11.07	3.5e-07	1	Protein coding	nonsense_mediated_decay	MISS	MISS	MISS
ENST00000570561	ARL16	0.01	0.01	5.38	0.01	0	1	0.58	9.07	0.024	0.99	0	1	0.59	Protein coding	protein_coding	canonical	I3L4Z7	I3L4Z7_HUMAN
ENST00000482510	PSMD6	0.73	0.01	8.71	7.14	-6.18	0.6	0.81	3.58	0.0094	0.99	3.3	0.025	0.99	Protein coding	protein_coding	isoform	Q15008-3	PSMD6_HUMAN
ENST00000404735	RPS27A	383.88	1297.36	1592.48	1960.89	1.76	6.3e-116	0.93	2.05	1.5e-174	0.98	2.35	4.2e-254	0.98	Protein coding	protein_coding	canonical	B2RDW1	B2RDW1_HUMAN
ENST00000404735	RPS27A	383.88	1297.36	1592.48	1960.89	1.76	6.3e-116	0.93	2.05	1.5e-174	0.98	2.35	4.2e-254	0.98	Protein coding	protein_coding	canonical	P62979	RS27A_HUMAN
ENST00000489680	DHRS12	0.01	0.01	4.67	0.01	0	1	0.58	8.87	0.039	0.98	0	1	0.59	Long noncoding	processed_transcript	MISS	MISS	MISS
ENST00000606463	RPL10	3.59	15.74	8.1	19.3	2.13	0.0055	0.98	1.17	0.2	0.91	2.43	0.00084	0.98	Protein coding	protein_coding	canonical	X5D2T3	X5D2T3_HUMAN
ENST00000432493	KIF9	10.42	21.36	26.22	27.13	1.04	0.054	0.9	1.33	0.0091	0.92	1.38	0.0063	0.92	Protein coding	protein_coding	canonical	Q6PJI1	Q6PJI1_HUMAN
ENST00000411861	H19	4.77	4.76	18.95	3.93	0	1	0.58	1.99	0.0034	0.94	-0.28	0.79	0.59	Long noncoding	retained_intron	MISS	MISS	MISS
ENST00000585242	PSMC5	4.92	13.26	24.49	22.35	1.43	0.054	0.91	2.32	0.00023	0.98	2.18	0.0007	0.98	Protein coding	nonsense_mediated_decay	canonical	J3KTQ9	J3KTQ9_HUMAN
ENST00000392301	AB019441.29	0.08	0.62	4.89	0.73	2.87	0.7	0.81	5.86	0.039	0.98	3.1	0.65	0.81	Pseudogene	processed_pseudogene	MISS	MISS	MISS
ENST00000475465	COX7B	9.35	16.54	29.61	16.27	0.82	0.16	0.63	1.66	0.0011	0.94	0.8	0.18	0.64	Long noncoding	processed_transcript	MISS	MISS	MISS
ENST00000541587	HAUS4	17.79	25.04	20.62	42.39	0.49	0.27	0.61	0.21	0.65	0.63	1.25	0.0014	0.91	Protein coding	protein_coding	canonical	Q9H6D7	HAUS4_HUMAN
ENST00000366922	IARS2	0.01	8.13	0.01	10.73	9.67	0.0036	0.99	0	1	0.63	10.07	0.0006	0.99	Protein coding	protein_coding	MISS	MISS	MISS
ENST00000548925	BLOC1S1	64.45	142.36	196	188.21	1.14	4.5e-08	0.91	1.6	8.7e-17	0.94	1.55	2.1e-15	0.92	Protein coding	protein_coding	canonical	P78537	BL1S1_HUMAN
ENST00000301246	C19orf33	7.82	33.57	51.93	33.56	2.1	4.4e-05	0.98	2.73	2.5e-09	0.99	2.1	4.4e-05	0.98	Protein coding	protein_coding	canonical	Q9GZP8	IMUP_HUMAN
ENST00000551516	CPSF6	1.11	4.07	12.23	5.46	1.87	0.23	0.9	3.46	0.0019	1	2.3	0.11	0.96	Protein coding	protein_coding	canonical	F8VNP8	F8VNP8_HUMAN
ENST00000224073	EDF1	213.27	455.18	378.54	517.81	1.09	3.2e-21	0.91	0.83	8.4e-12	0.68	1.28	3.1e-30	0.92	Protein coding	protein_coding	canonical	O60869	EDF1_HUMAN
ENST00000592115	BIRC5	1.04	0.5	7.44	2.07	-1.05	0.75	0.81	2.84	0.031	0.99	1	0.62	0.87	Long noncoding	retained_intron	MISS	MISS	MISS
ENST00000490164	PCGF5	7.68	15.42	15.16	27.33	1.01	0.11	0.9	0.98	0.12	0.67	1.83	0.00078	0.93	Long noncoding	processed_transcript	MISS	MISS	MISS
ENST00000366615	COA6	34.24	69.29	44.26	85.76	1.02	0.00054	0.91	0.37	0.26	0.64	1.33	2e-06	0.92	Protein coding	protein_coding	canonical	X6R5Z6	X6R5Z6_HUMAN
ENST00000522113	PPP2CB	0.01	1.35	7.32	0.01	7.07	0.39	0.87	9.52	0.0063	0.99	0	1	0.59	Long noncoding	processed_transcript	MISS	MISS	MISS
ENST00000536290	STARD10	2.22	5.33	0.01	11.17	1.27	0.29	0.89	-7.79	0.21	0.95	2.33	0.015	0.98	Protein coding	protein_coding	canonical	F5H5A8	F5H5A8_HUMAN
ENST00000524553	CFL1	10.27	24.42	5.68	12.67	1.25	0.017	0.91	-0.86	0.26	0.67	0.3	0.63	0.6	Protein coding	protein_coding	canonical	G3V1A4	G3V1A4_HUMAN
ENST00000392201	COX6B1	6.04	26.78	284.75	17.85	2.15	0.00023	0.98	5.56	2.8e-76	1	1.56	0.016	0.92	Protein coding	protein_coding	canonical	P14854	CX6B1_HUMAN
ENST00000207437	MYL6B	24.45	63.77	100.1	97.59	1.38	2.3e-05	0.91	2.03	2.9e-12	0.98	2	9.5e-12	0.98	Protein coding	protein_coding	canonical	A0A024RB31	A0A024RB31_HUMAN
ENST00000207437	MYL6B	24.45	63.77	100.1	97.59	1.38	2.3e-05	0.91	2.03	2.9e-12	0.98	2	9.5e-12	0.98	Protein coding	protein_coding	canonical	P14649	MYL6B_HUMAN
ENST00000396466	RPL7	3535.75	7928.5	10944.5	12425.7	1.17	0	0.91	1.63	0	0.94	1.81	0	0.94	Protein coding	protein_coding	canonical	A8MUD9	A8MUD9_HUMAN
ENST00000470276	RPS18	2.24	6.9	30.8	9.11	1.62	0.14	0.91	3.78	1.3e-07	1	2.02	0.046	0.97	Long noncoding	processed_transcript	MISS	MISS	MISS
ENST00000261811	CYSTM1	20.79	56.77	35.19	63.39	1.45	3.6e-05	0.91	0.76	0.055	0.67	1.61	2.4e-06	0.93	Protein coding	protein_coding	canonical	Q9H1C7	CYTM1_HUMAN
ENST00000312989	PPP1CA	8.2	17.92	26.63	31.48	1.13	0.06	0.9	1.7	0.0017	0.94	1.94	0.00017	0.93	Protein coding	protein_coding	isoform	P62136-2	PP1A_HUMAN
ENST00000413447	CYCS	0.01	0.01	19.42	0.01	0	1	0.58	10.92	1.4e-06	1	0	1	0.59	Protein coding	protein_coding	canonical	C9JFR7	C9JFR7_HUMAN
ENST00000571941	PAM16	0.65	3.19	7.89	2.52	2.29	0.25	0.94	3.6	0.014	0.99	1.95	0.36	0.87	Protein coding	protein_coding	canonical	I3L3T0	I3L3T0_HUMAN
ENST00000581668	CISD3	39.77	82.47	72.97	92.53	1.05	0.0001	0.91	0.88	0.0017	0.68	1.22	3.7e-06	0.91	Long noncoding	retained_intron	MISS	MISS	MISS
ENST00000609228	MAPKAPK5-AS1	2.99	5.32	11.27	4.58	0.83	0.45	0.62	1.92	0.03	0.93	0.62	0.59	0.62	Long noncoding	lincRNA	MISS	MISS	MISS
ENST00000360476	NMB	3.79	11.59	11.93	15.18	1.61	0.05	0.92	1.66	0.043	0.93	2	0.0089	0.98	Protein coding	protein_coding	canonical	P08949	NMB_HUMAN
ENST00000442046	MACF1	0.01	0.02	6.15	0.28	0.84	0.99	0.58	9.26	0.014	0.99	4.8	0.82	0.59	Protein coding	protein_coding	canonical	H0Y6T5	H0Y6T5_HUMAN
ENST00000392566	HN1	0.01	0.01	4.98	0.01	0	1	0.58	8.96	0.032	0.98	0	1	0.59	Protein coding	protein_coding	MISS	MISS	MISS
ENST00000462990	PPP2R1A	4.5	18.51	6.22	9.16	2.04	0.0033	0.98	0.47	0.62	0.64	1.03	0.22	0.9	Protein coding	protein_coding	canonical	B3KQV6	B3KQV6_HUMAN
ENST00000329251	EEF1G	1320.66	2720.63	2905.81	4210.06	1.04	1.2e-109	0.91	1.14	1.7e-134	0.92	1.67	0	0.93	Protein coding	protein_coding	canonical	P26641	EF1G_HUMAN
ENST00000329251	EEF1G	1320.66	2720.63	2905.81	4210.06	1.04	1.2e-109	0.91	1.14	1.7e-134	0.92	1.67	0	0.93	Protein coding	protein_coding	canonical	Q53YD7	Q53YD7_HUMAN
ENST00000428833	SNHG5	14.09	40.15	68.58	50.01	1.51	0.00036	0.91	2.28	5.6e-10	0.98	1.83	4.8e-06	0.93	Long noncoding	lincRNA	MISS	MISS	MISS
ENST00000474210	MIEN1	0.01	2.02	16.5	15.85	7.66	0.25	0.91	10.69	1.1e-05	1	10.63	1.7e-05	1	Long noncoding	processed_transcript	MISS	MISS	MISS
ENST00000376817	GNB2L1	176.82	546.82	681.54	764.23	1.63	5.5e-45	0.93	1.95	9.2e-71	0.94	2.11	8.1e-88	0.98	Protein coding	protein_coding	canonical	J3KPE3	J3KPE3_HUMAN
ENST00000507756	GNB2L1	18.09	38.3	35.63	79.42	1.08	0.0071	0.91	0.98	0.017	0.68	2.14	1.5e-10	0.98	Protein coding	protein_coding	canonical	H0Y8W2	H0Y8W2_HUMAN
ENST00000592273	C19orf43	1.19	1.17	39.34	1.73	-0.02	0.99	0.58	5.05	4.9e-11	1	0.54	0.79	0.59	Protein coding	protein_coding	canonical	K7EN60	K7EN60_HUMAN
ENST00000540536	CCDC53	0.01	0.09	4.67	0.26	3.17	0.94	0.58	8.87	0.04	0.98	4.7	0.84	0.59	Protein coding	nonsense_mediated_decay	canonical	F5GWI9	F5GWI9_HUMAN
ENST00000271699	AC027612.6	3.88	14.99	0.01	15.08	1.95	0.011	0.93	-8.6	0.068	0.97	1.96	0.01	0.93	Pseudogene	transcribed_unprocessed_pseudogene	MISS	MISS	MISS
ENST00000439253	RPS10P3	11.41	34.05	264.57	48.75	1.58	0.00071	0.93	4.54	4.7e-64	1	2.1	7.8e-07	0.98	Pseudogene	processed_pseudogene	MISS	MISS	MISS
ENST00000506085	ACSF2	0.01	1.99	5.52	1.27	7.64	0.25	0.91	9.11	0.022	0.99	6.99	0.42	0.87	Long noncoding	processed_transcript	MISS	MISS	MISS
ENST00000491307	RP11-83J16.1	1.65	3.74	32.53	5.15	1.18	0.41	0.88	4.3	1.3e-08	1	1.64	0.21	0.91	Pseudogene	processed_pseudogene	MISS	MISS	MISS
ENST00000442774	RP3-357I16.1	0.01	0.01	0.01	26690.9	0	1	0.58	0	1	0.63	21.35	0	1	Pseudogene	processed_pseudogene	MISS	MISS	MISS
ENST00000489336	CTD-2006C1.2	5.65	19.65	34.5	26.47	1.8	0.0053	0.93	2.61	2.4e-06	0.99	2.23	0.00018	0.98	Long noncoding	antisense	MISS	MISS	MISS
ENST00000291458	CCDC58	16.14	31.69	27.11	46.12	0.97	0.025	0.64	0.75	0.098	0.67	1.51	0.00012	0.92	Protein coding	protein_coding	canonical	Q4VC31	CCD58_HUMAN
ENST00000529158	H2AFZ	0.01	68.57	92.47	59.82	12.74	2.4e-21	1	13.18	1.5e-28	1	12.55	1e-18	1	Long noncoding	processed_transcript	MISS	MISS	MISS
ENST00000395119	EEF1D	42.83	148.29	0.01	138.69	1.79	5.3e-15	0.93	-12.07	1.3e-13	1	1.7	3.5e-13	0.93	Protein coding	protein_coding	canonical	P29692	EF1D_HUMAN
ENST00000579000	PPP1R1B	2.4	3.81	14.54	4.62	0.66	0.61	0.6	2.6	0.0029	0.99	0.94	0.44	0.63	Protein coding	protein_coding	canonical	J3KT77	J3KT77_HUMAN
ENST00000346473	DDIT3	11.55	39.75	20.99	24.01	1.78	6.4e-05	0.93	0.86	0.1	0.67	1.06	0.038	0.91	Protein coding	protein_coding	canonical	P35638	DDIT3_HUMAN
ENST00000346473	DDIT3	11.55	39.75	20.99	24.01	1.78	6.4e-05	0.93	0.86	0.1	0.67	1.06	0.038	0.91	Protein coding	protein_coding	canonical	Q53YD1	Q53YD1_HUMAN
ENST00000585749	SDF2	0.01	0.01	5.78	0.71	0	1	0.58	9.18	0.018	0.99	6.15	0.61	0.81	Long noncoding	processed_transcript	MISS	MISS	MISS
ENST00000449624	COASY	1.26	5.84	2.34	13.01	2.21	0.1	0.96	0.89	0.62	0.65	3.36	0.0015	0.99	Protein coding	protein_coding	MISS	MISS	MISS
ENST00000494232	RPS18	2.34	6.84	27.09	9.78	1.55	0.16	0.9	3.53	1.5e-06	1	2.06	0.036	0.97	Protein coding	protein_coding	canonical	J3JS69	J3JS69_HUMAN
ENST00000369815	USMG5	17.14	33.4	48.22	39.12	0.96	0.023	0.64	1.49	0.0001	0.93	1.19	0.0033	0.91	Protein coding	protein_coding	canonical	Q96IX5	USMG5_HUMAN
ENST00000347162	KLC4	7.92	15.68	6.76	19.46	0.99	0.12	0.63	-0.23	0.77	0.63	1.3	0.029	0.91	Protein coding	protein_coding	canonical	A0A024RCZ8	A0A024RCZ8_HUMAN
ENST00000347162	KLC4	7.92	15.68	6.76	19.46	0.99	0.12	0.63	-0.23	0.77	0.63	1.3	0.029	0.91	Protein coding	protein_coding	canonical	Q9NSK0	KLC4_HUMAN
ENST00000572175	STYXL1	0.01	0.76	4.83	1.83	6.24	0.59	0.81	8.92	0.035	0.98	7.52	0.28	0.91	Protein coding	nonsense_mediated_decay	canonical	H0Y6C4	H0Y6C4_HUMAN
ENST00000572175	STYXL1	0.01	0.76	4.83	1.83	6.24	0.59	0.81	8.92	0.035	0.98	7.52	0.28	0.91	Protein coding	nonsense_mediated_decay	canonical	H7C1Y2	H7C1Y2_HUMAN
ENST00000263270	AP2S1	34.34	62.62	29.46	72.44	0.87	0.004	0.64	-0.22	0.54	0.64	1.08	0.00021	0.91	Protein coding	protein_coding	canonical	P53680	AP2S1_HUMAN
ENST00000508368	DHX15	0.01	0.46	7.66	0.01	5.52	0.73	0.58	9.58	0.005	0.99	0	1	0.59	Long noncoding	processed_transcript	MISS	MISS	MISS
ENST00000602784	RNF40	2.1	13.97	12.35	13.04	2.73	0.0027	0.99	2.56	0.0068	0.98	2.63	0.0046	0.99	Protein coding	nonsense_mediated_decay	canonical	R4GN66	R4GN66_HUMAN
ENST00000559613	PSME2	0.28	0.01	7.74	0.01	-4.82	0.82	0.58	4.77	0.0083	0.99	-4.82	0.82	0.59	Long noncoding	processed_transcript	MISS	MISS	MISS
ENST00000553637	RN7SL1	0.01	19.74	22.3	0.01	10.95	1.2e-06	1	11.12	2e-07	1	0	1	0.59	Long noncoding	antisense	MISS	MISS	MISS
ENST00000579756	RN7SL134P	0.21	1	10.92	5.87	2.25	0.61	0.81	5.7	0.00084	1	4.81	0.025	0.98	Short noncoding	misc_RNA	MISS	MISS	MISS
ENST00000557342	SLIRP	135.55	339.79	433.26	398.83	1.33	1.9e-21	0.91	1.68	2e-37	0.94	1.56	2.9e-31	0.92	Protein coding	protein_coding	canonical	Q9GZT3	SLIRP_HUMAN
ENST00000521534	RPL30	2.3	14.9	14.7	28.95	2.7	0.002	0.99	2.68	0.0023	0.99	3.66	4.4e-07	1	Long noncoding	retained_intron	MISS	MISS	MISS
ENST00000570045	CORO1A	0.01	0.01	5.24	0.01	0	1	0.58	9.03	0.027	0.99	0	1	0.59	Protein coding	protein_coding	canonical	A0A024R611	A0A024R611_HUMAN
ENST00000570045	CORO1A	0.01	0.01	5.24	0.01	0	1	0.58	9.03	0.027	0.99	0	1	0.59	Protein coding	protein_coding	canonical	P31146	COR1A_HUMAN
ENST00000579624	CNDP2	0.65	7.52	12.68	11.19	3.52	0.018	0.99	4.28	0.00064	1	4.1	0.0017	0.99	Protein coding	protein_coding	canonical	J3KRJ8	J3KRJ8_HUMAN
ENST00000304511	TMEM126A	8.66	10.68	11.72	22.41	0.3	0.65	0.59	0.44	0.51	0.65	1.37	0.014	0.92	Protein coding	protein_coding	canonical	Q9H061	T126A_HUMAN
ENST00000480903	RP11-282K24.1	0.49	0.78	6.31	1.07	0.68	0.85	0.58	3.69	0.03	0.99	1.13	0.73	0.81	Pseudogene	processed_pseudogene	MISS	MISS	MISS
ENST00000586032	TJP3	2.01	11.81	3.14	8.16	2.56	0.0083	0.98	0.65	0.65	0.65	2.02	0.061	0.97	Protein coding	nonsense_mediated_decay	canonical	K7EJ86	K7EJ86_HUMAN
ENST00000412542	RP6-105D16.1	1.25	4.44	34.53	9.3	1.83	0.22	0.91	4.79	1.4e-09	1	2.89	0.014	0.99	Pseudogene	processed_pseudogene	MISS	MISS	MISS
ENST00000296684	NDUFS4	38.64	62.36	78.88	91.09	0.69	0.018	0.63	1.03	0.00019	0.92	1.24	3.3e-06	0.91	Protein coding	protein_coding	canonical	O43181	NDUS4_HUMAN
ENST00000448718	GAS5	195.57	744.87	1075.46	967.31	1.93	2.8e-76	0.93	2.46	1.1e-147	0.99	2.31	2.4e-123	0.98	Long noncoding	lincRNA	MISS	MISS	MISS
ENST00000465242	POLE4	18.45	48.27	35.75	45.23	1.39	0.00023	0.91	0.95	0.019	0.68	1.29	0.00074	0.91	Long noncoding	processed_transcript	MISS	MISS	MISS
ENST00000384581	SNHG12	0.01	0.01	12.31	0.01	0	1	0.58	10.27	0.0002	1	0	1	0.59	Short noncoding	snoRNA	MISS	MISS	MISS
ENST00000596873	RPS11	8.99	15.89	23.03	22.34	0.82	0.17	0.63	1.36	0.013	0.92	1.31	0.017	0.91	Protein coding	protein_coding	canonical	M0QZC5	M0QZC5_HUMAN
ENST00000299424	TAF10	13.06	32.51	24.59	60.01	1.32	0.0039	0.91	0.91	0.062	0.67	2.2	1.5e-08	0.98	Protein coding	protein_coding	canonical	Q12962	TAF10_HUMAN
ENST00000412097	RPL15	292.38	624.12	644.86	889.63	1.09	1.6e-28	0.91	1.14	2.3e-31	0.92	1.61	1.2e-70	0.93	Protein coding	protein_coding	canonical	E7ENU7	E7ENU7_HUMAN
ENST00000599539	RPS16	1.64	4.72	10.03	12.41	1.52	0.26	0.89	2.61	0.015	0.99	2.92	0.0037	0.99	Protein coding	protein_coding	canonical	M0R3H0	M0R3H0_HUMAN
ENST00000453453	SNX17	0.43	0.3	9.48	0.01	-0.51	0.93	0.58	4.45	0.0035	0.99	-5.43	0.74	0.59	Protein coding	nonsense_mediated_decay	canonical	F8WEG6	F8WEG6_HUMAN
ENST00000556544	IFI27	10.48	31.27	7.69	14.08	1.58	0.0012	0.93	-0.45	0.53	0.64	0.43	0.48	0.62	Protein coding	protein_coding	MISS	MISS	MISS
ENST00000533698	RNASEH2C	0.01	11.06	24.56	14.32	10.11	0.00047	1	11.26	4.1e-08	1	10.48	4.9e-05	1	Protein coding	nonsense_mediated_decay	canonical	H0YE52	H0YE52_HUMAN
ENST00000419700	CLYBL	0.01	0.01	5.26	0.01	0	1	0.58	9.04	0.026	0.99	0	1	0.59	Protein coding	protein_coding	canonical	Q5JVC0	Q5JVC0_HUMAN
ENST00000384309	Y_RNA	0.01	0.01	15.04	0.01	0	1	0.58	10.55	3e-05	1	0	1	0.59	Short noncoding	misc_RNA	MISS	MISS	MISS
ENST00000580372	RP11-6N17.6	6.83	17.45	21.76	13.76	1.35	0.033	0.91	1.67	0.0051	0.94	1.01	0.13	0.9	Long noncoding	antisense	MISS	MISS	MISS
ENST00000449289	GAS5	11.66	30.17	63.79	34.23	1.37	0.0041	0.91	2.45	4.5e-10	0.98	1.55	0.00078	0.92	Long noncoding	lincRNA	MISS	MISS	MISS
ENST00000591724	EXOC7	0.01	0.38	5.2	0.01	5.26	0.77	0.58	9.02	0.027	0.99	0	1	0.59	Long noncoding	processed_transcript	MISS	MISS	MISS
ENST00000586283	CDC34	0.01	0.01	0.02	5.89	0	1	0.58	0.71	0.99	0.63	9.2	0.017	0.98	Protein coding	protein_coding	MISS	MISS	MISS
ENST00000552125	TUBA1C	0.35	0.15	21.05	0.64	-1.23	0.88	0.58	5.9	1.2e-06	1	0.86	0.85	0.59	Protein coding	nonsense_mediated_decay	canonical	H0YHV2	H0YHV2_HUMAN
ENST00000259632	DCTN3	20.16	36.5	16.78	40.88	0.86	0.03	0.63	-0.26	0.58	0.64	1.02	0.008	0.91	Protein coding	protein_coding	canonical	O75935	DCTN3_HUMAN
ENST00000479228	RPSAP47	3.54	7.35	87.5	12.77	1.06	0.27	0.89	4.63	2.8e-22	1	1.85	0.023	0.93	Pseudogene	processed_pseudogene	MISS	MISS	MISS
ENST00000459362	snoU13	0.01	0.01	0.01	2128.79	0	1	0.58	0	1	0.63	17.7	0	1	Short noncoding	snoRNA	MISS	MISS	MISS
ENST00000599849	ALKBH7	8.31	38.06	62.32	51.84	2.2	7.5e-06	0.98	2.91	1.3e-11	1	2.64	4.9e-09	0.99	Protein coding	protein_coding	canonical	M0QZI0	M0QZI0_HUMAN
ENST00000530567	CAPN1	0.29	0.01	5.54	0.76	-4.85	0.82	0.58	4.26	0.036	0.99	1.39	0.76	0.59	Long noncoding	retained_intron	MISS	MISS	MISS
ENST00000194214	HSPB11	7.64	13.25	10.89	19.41	0.8	0.23	0.63	0.51	0.46	0.65	1.35	0.024	0.91	Protein coding	protein_coding	canonical	Q9Y547	IFT25_HUMAN
ENST00000365352	Y_RNA	0.01	0.01	0.01	650.91	0	1	0.58	0	1	0.63	15.99	1.1e-196	1	Short noncoding	misc_RNA	MISS	MISS	MISS
ENST00000352983	RPL7	698.92	2508.04	3415.33	4235.87	1.84	2e-237	0.93	2.29	0	0.98	2.6	0	0.99	Protein coding	protein_coding	canonical	P18124	RL7_HUMAN
ENST00000548336	C12orf75	21.28	48.45	81.04	102.5	1.19	0.0011	0.91	1.93	1.4e-09	0.94	2.27	3.7e-14	0.98	Long noncoding	processed_transcript	MISS	MISS	MISS
ENST00000594989	PAFAH1B3	4.72	9.22	16.74	8.9	0.97	0.24	0.63	1.83	0.0095	0.94	0.92	0.27	0.64	Protein coding	protein_coding	canonical	M0R1K3	M0R1K3_HUMAN
ENST00000410482	RNU2-59P	12.57	2.39	5.11	44.95	-2.4	0.0084	0.98	-1.3	0.082	0.92	1.84	1.4e-05	0.93	Short noncoding	snRNA	MISS	MISS	MISS
ENST00000602520	SNHG8	24.86	48.55	48.27	63.24	0.97	0.0057	0.64	0.96	0.0062	0.68	1.35	3.6e-05	0.92	Long noncoding	lincRNA	MISS	MISS	MISS
ENST00000513553	LARP7	0.01	0.68	0.01	5.2	6.09	0.62	0.81	0	1	0.63	9.02	0.027	0.98	Protein coding	protein_coding	canonical	D6R9Z6	D6R9Z6_HUMAN
ENST00000553205	RPL6	11.11	28.72	59.69	51.46	1.37	0.0052	0.91	2.43	2.1e-09	0.98	2.21	1.5e-07	0.98	Long noncoding	retained_intron	MISS	MISS	MISS
ENST00000556760	C14orf166	11.57	19.52	37.16	31.42	0.76	0.16	0.63	1.68	0.00021	0.94	1.44	0.0024	0.92	Protein coding	protein_coding	canonical	G3V4C6	G3V4C6_HUMAN
ENST00000526776	IMMP1L	1.41	3.14	7.84	5.46	1.15	0.47	0.87	2.47	0.039	0.97	1.95	0.15	0.92	Protein coding	protein_coding	canonical	E9PR99	E9PR99_HUMAN
ENST00000383898	RNU6-1	109.91	2127.73	1.93	2319.44	4.28	0	1	-5.83	1.1e-30	1	4.4	0	1	Short noncoding	snRNA	MISS	MISS	MISS
ENST00000253047	TMEM160	18.78	51.17	50.74	52.17	1.45	9.1e-05	0.91	1.43	0.00011	0.93	1.47	6.1e-05	0.92	Protein coding	protein_coding	canonical	Q9NX00	TM160_HUMAN
ENST00000437246	AC005884.1	4.17	10.54	96.35	18.87	1.34	0.1	0.9	4.53	4e-24	1	2.18	0.002	0.98	Pseudogene	processed_pseudogene	MISS	MISS	MISS
ENST00000415933	PPIA	30.91	83.08	399.11	69.22	1.43	7.3e-07	0.91	3.69	5.7e-83	1	1.16	0.00012	0.91	Protein coding	nonsense_mediated_decay	canonical	F8WE65	F8WE65_HUMAN
ENST00000552692	CD63	4.18	15.27	0.01	9.52	1.87	0.012	0.93	-8.71	0.055	0.98	1.19	0.16	0.9	Protein coding	protein_coding	canonical	A0A024RB05	A0A024RB05_HUMAN
ENST00000552692	CD63	4.18	15.27	0.01	9.52	1.87	0.012	0.93	-8.71	0.055	0.98	1.19	0.16	0.9	Protein coding	protein_coding	canonical	P08962	CD63_HUMAN
ENST00000463772	UCK2	0.01	0.01	8.16	0.01	0	1	0.58	9.67	0.0035	0.99	0	1	0.59	Long noncoding	processed_transcript	MISS	MISS	MISS
ENST00000588633	PLEKHJ1	0.01	4.37	0.01	5	8.77	0.048	0.98	0	1	0.63	8.97	0.031	0.98	Long noncoding	processed_transcript	MISS	MISS	MISS
ENST00000569980	COQ9	5.62	3.3	18.92	11.2	-0.77	0.47	0.62	1.75	0.0072	0.94	1	0.18	0.9	Long noncoding	retained_intron	MISS	MISS	MISS
ENST00000565650	CMC2	0.16	1.24	12.13	0.66	2.94	0.5	0.87	6.24	0.00033	1	2.03	0.73	0.81	Protein coding	protein_coding	MISS	MISS	MISS
ENST00000439980	PIN4	0.01	3.02	5.74	1.57	8.24	0.12	0.96	9.17	0.019	0.99	7.29	0.34	0.91	Protein coding	nonsense_mediated_decay	canonical	H0Y4T6	H0Y4T6_HUMAN
ENST00000472729	COMMD1	0.02	6.26	1.29	6.14	8.21	0.014	0.99	5.92	0.42	0.88	8.18	0.015	0.99	Long noncoding	processed_transcript	MISS	MISS	MISS
ENST00000573657	ELP5	0.01	0.01	5.49	1.21	0	1	0.58	9.1	0.022	0.99	6.92	0.43	0.87	Protein coding	protein_coding	isoform	Q8TE02-3	ELP5_HUMAN
ENST00000536557	RP11-572P18.1	131.83	450.29	1486.07	706.17	1.77	7.4e-42	0.93	3.5	1e-290	1	2.42	7.2e-96	0.98	Pseudogene	processed_pseudogene	MISS	MISS	MISS
ENST00000589889	SEMA6B	0.85	1.18	14.31	3.46	0.47	0.85	0.58	4.07	0.00033	1	2.02	0.26	0.94	Long noncoding	retained_intron	MISS	MISS	MISS
ENST00000406109	RPA3	15.74	24.15	52.42	38.72	0.62	0.19	0.62	1.74	6.1e-06	0.94	1.3	0.0018	0.91	Protein coding	protein_coding	canonical	B5MC59	B5MC59_HUMAN
ENST00000558544	TPM1	0.01	0.33	6.29	0.01	5.05	0.79	0.58	9.3	0.013	0.99	0	1	0.59	Protein coding	nonsense_mediated_decay	canonical	H0YN06	H0YN06_HUMAN
ENST00000416918	TRAPPC12	0.01	11.21	9.64	9.71	10.13	0.00042	1	9.91	0.0013	0.99	9.92	0.0012	0.99	Protein coding	protein_coding	canonical	H7C0K3	H7C0K3_HUMAN
ENST00000351450	PPA2	7.33	35.4	8.41	38.18	2.27	1e-05	0.98	0.2	0.79	0.63	2.38	2.4e-06	0.98	Protein coding	nonsense_mediated_decay	canonical	F8W7R6	F8W7R6_HUMAN
ENST00000570103	CFDP1	5.41	17.97	17.1	17.38	1.73	0.0094	0.93	1.66	0.014	0.94	1.68	0.012	0.93	Long noncoding	processed_transcript	MISS	MISS	MISS
ENST00000375779	CLIC1	6.1	37.05	38	35.86	2.6	1e-06	0.99	2.64	6.2e-07	0.99	2.56	2e-06	0.98	Protein coding	protein_coding	canonical	O00299	CLIC1_HUMAN
ENST00000375779	CLIC1	6.1	37.05	38	35.86	2.6	1e-06	0.99	2.64	6.2e-07	0.99	2.56	2e-06	0.98	Protein coding	protein_coding	canonical	Q5SRT3	Q5SRT3_HUMAN
ENST00000593729	NDUFA7	30.7	69.01	93.3	87.92	1.17	0.00011	0.91	1.6	1e-08	0.94	1.52	9.5e-08	0.92	Protein coding	nonsense_mediated_decay	canonical	O95182	NDUA7_HUMAN
ENST00000355968	PPIA	830.3	1561.59	1780.58	1903.74	0.91	2.6e-51	0.64	1.1	6.4e-79	0.92	1.2	4e-96	0.91	Protein coding	protein_coding	isoform	P62937-2	PPIA_HUMAN
ENST00000496294	RP11-234A1.1	4.18	6.75	46.88	9.38	0.69	0.46	0.61	3.49	1.9e-10	1	1.17	0.17	0.9	Pseudogene	processed_pseudogene	MISS	MISS	MISS
ENST00000433194	CDK5RAP2	0.01	1.49	9.76	3.93	7.22	0.36	0.87	9.93	0.0012	0.99	8.62	0.065	0.97	Long noncoding	processed_transcript	MISS	MISS	MISS
ENST00000579854	DUS1L	9.85	25.41	9.91	32.23	1.37	0.0088	0.91	0.01	0.99	0.63	1.71	0.00049	0.93	Long noncoding	retained_intron	MISS	MISS	MISS
ENST00000561601	SLC39A4	45.94	95.94	95.46	100.78	1.06	2.4e-05	0.91	1.06	2.8e-05	0.92	1.13	5e-06	0.91	Long noncoding	retained_intron	MISS	MISS	MISS
ENST00000311111	RPL38	9.95	36.09	2.27	45.39	1.86	9.1e-05	0.93	-2.13	0.03	0.97	2.19	9.7e-07	0.98	Protein coding	protein_coding	canonical	A0A024R8P8	A0A024R8P8_HUMAN
ENST00000311111	RPL38	9.95	36.09	2.27	45.39	1.86	9.1e-05	0.93	-2.13	0.03	0.97	2.19	9.7e-07	0.98	Protein coding	protein_coding	canonical	P63173	RL38_HUMAN
ENST00000561286	PCK2	0.49	7.09	12.73	6.46	3.86	0.018	0.99	4.7	0.00045	1	3.72	0.027	0.98	Protein coding	protein_coding	canonical	B4DW73	B4DW73_HUMAN
ENST00000603732	RPS9	3.77	23.94	0.01	22.06	2.67	8e-05	0.99	-8.56	0.073	0.97	2.55	0.00023	0.98	Protein coding	nonsense_mediated_decay	canonical	B5MCT8	B5MCT8_HUMAN
ENST00000555276	SYNJ2BP-COX16	1.51	11.49	22.44	22.17	2.93	0.0053	0.99	3.9	6.2e-06	1	3.88	7.3e-06	1	Long noncoding	processed_transcript	MISS	MISS	MISS
ENST00000424880	SEC61A1	0.01	1.9	0.34	6.21	7.57	0.27	0.91	5.09	0.79	0.63	9.28	0.013	0.99	Protein coding	protein_coding	isoform	P61619-3	S61A1_HUMAN
ENST00000371964	SURF2	10.74	22.38	10.44	22.85	1.06	0.045	0.9	-0.04	0.95	0.63	1.09	0.038	0.91	Protein coding	protein_coding	canonical	Q15527	SURF2_HUMAN
ENST00000518541	CNOT7	0.01	0.95	7.41	1.41	6.57	0.52	0.81	9.53	0.0059	0.99	7.14	0.38	0.87	Protein coding	protein_coding	canonical	H0YBT3	H0YBT3_HUMAN
ENST00000384641	Y_RNA	0.01	0.01	5.92	825.64	0	1	0.58	9.21	0.016	0.99	16.33	2.9e-249	1	Short noncoding	misc_RNA	MISS	MISS	MISS
ENST00000466848	COA5	5.82	10.37	17.86	12.81	0.83	0.27	0.63	1.62	0.014	0.94	1.14	0.11	0.9	Long noncoding	processed_transcript	MISS	MISS	MISS
ENST00000409733	RPL31	178.45	729.92	956.68	1153.01	2.03	5.6e-80	0.98	2.42	2.6e-129	0.99	2.69	4.4e-175	0.99	Protein coding	protein_coding	canonical	P62899	RL31_HUMAN
ENST00000559463	RPL28	197.71	677.76	0.01	1055.93	1.78	2.1e-62	0.93	-14.27	3e-60	1	2.42	3.7e-142	0.98	Protein coding	protein_coding	canonical	P46779	RL28_HUMAN
ENST00000595227	NAPA	0.45	4.84	9.33	1.24	3.44	0.071	0.98	4.38	0.0039	0.99	1.47	0.64	0.81	Protein coding	protein_coding	canonical	M0R0Y2	M0R0Y2_HUMAN
ENST00000409144	GGCT	1.83	3.33	11.13	4.58	0.86	0.55	0.6	2.6	0.0099	0.99	1.32	0.31	0.89	Protein coding	protein_coding	isoform	O75223-3	GGCT_HUMAN
ENST00000489477	NDUFAF4	4.98	4.17	16.9	6.56	-0.26	0.8	0.58	1.76	0.011	0.94	0.4	0.66	0.6	Long noncoding	processed_transcript	MISS	MISS	MISS
ENST00000423766	PRAP1	21.58	61.92	53.51	40.07	1.52	7.6e-06	0.91	1.31	0.0002	0.92	0.89	0.019	0.65	Protein coding	protein_coding	isoform	Q96NZ9-3	PRAP1_HUMAN
ENST00000530616	EEF1D	0.01	8.16	9.19	4.86	9.67	0.0035	0.99	9.84	0.0017	0.99	8.92	0.034	0.98	Protein coding	protein_coding	canonical	H0YCK7	H0YCK7_HUMAN
ENST00000407936	POLR2F	0.01	15.98	2.08	32.32	10.64	1.6e-05	1	7.7	0.24	0.95	11.66	1.9e-10	1	Protein coding	protein_coding	canonical	B0QYL9	B0QYL9_HUMAN
ENST00000522310	TATDN1	22.82	27.72	10.63	49.45	0.28	0.5	0.59	-1.1	0.036	0.92	1.12	0.0017	0.91	Protein coding	nonsense_mediated_decay	canonical	E5RH86	E5RH86_HUMAN
ENST00000497973	AKR1A1	1.98	11.87	12.65	9.85	2.59	0.0077	0.99	2.68	0.005	0.99	2.32	0.024	0.97	Long noncoding	processed_transcript	MISS	MISS	MISS
ENST00000389995	SOD1	0.01	0.75	5.43	1.63	6.22	0.6	0.81	9.09	0.023	0.99	7.35	0.32	0.91	Protein coding	protein_coding	canonical	H7BYH4	H7BYH4_HUMAN
ENST00000443897	AC010096.1	0.3	0.49	8.61	3.2	0.7	0.9	0.58	4.83	0.0048	0.99	3.41	0.17	0.95	Long noncoding	lincRNA	MISS	MISS	MISS
ENST00000497722	PSPC1	0.35	0.74	6.9	0.01	1.07	0.8	0.58	4.29	0.016	0.99	-5.14	0.78	0.59	Long noncoding	processed_transcript	MISS	MISS	MISS
ENST00000416589	TEX264	1.08	0.86	7.39	0.01	-0.33	0.9	0.58	2.77	0.034	0.98	-6.76	0.47	0.87	Protein coding	protein_coding	canonical	Q9Y6I9	TX264_HUMAN
ENST00000458349	RPL28	0.01	0.01	159.49	0.01	0	1	0.58	13.96	9.8e-49	1	0	1	0.59	Protein coding	protein_coding	isoform	P46779-3	RL28_HUMAN
ENST00000520868	PABPC1	174.08	393.87	277.92	696.1	1.18	1e-20	0.91	0.68	9.6e-07	0.67	2	8.6e-75	0.98	Protein coding	protein_coding	canonical	H0YAS6	H0YAS6_HUMAN
ENST00000594418	RP11-167N5.5	2.81	3.6	14.42	8.22	0.36	0.77	0.58	2.36	0.0049	0.98	1.55	0.12	0.91	Long noncoding	lincRNA	MISS	MISS	MISS
ENST00000493062	SLTM	0.01	1.61	0.97	4.54	7.33	0.33	0.91	6.6	0.51	0.83	8.83	0.043	0.98	Long noncoding	retained_intron	MISS	MISS	MISS
ENST00000384342	SNHG12	0.01	22.5	0.01	0.01	11.14	1.7e-07	1	0	1	0.63	0	1	0.59	Short noncoding	snoRNA	MISS	MISS	MISS
ENST00000561775	RPL4	1193.5	2392.07	2031.42	3490.14	1	8.5e-91	0.91	0.77	8.4e-50	0.68	1.55	1e-257	0.92	Long noncoding	retained_intron	MISS	MISS	MISS
ENST00000443003	RPSA	29.87	95.91	248.15	127.72	1.68	1.9e-09	0.93	3.06	3e-44	1	2.1	8e-16	0.98	Protein coding	protein_coding	canonical	A0A0C4DG17	A0A0C4DG17_HUMAN
ENST00000493122	IPO5	0.56	0.01	9.48	0.01	-5.81	0.68	0.81	4.08	0.0043	0.99	-5.81	0.68	0.81	Long noncoding	retained_intron	MISS	MISS	MISS
ENST00000435720	PSMF1	0.01	3.53	25.17	2.97	8.46	0.087	0.97	11.3	2.7e-08	1	8.22	0.13	0.95	Protein coding	protein_coding	canonical	H0Y555	H0Y555_HUMAN
ENST00000348943	HNRNPM	4.04	19.14	1.71	14.17	2.25	0.0015	0.98	-1.24	0.37	0.9	1.81	0.018	0.93	Protein coding	protein_coding	isoform	P52272-2	HNRPM_HUMAN
ENST00000584577	RPL38	662.44	2060.92	3642.35	3219.85	1.64	7.9e-166	0.93	2.46	0	0.99	2.28	0	0.98	Protein coding	protein_coding	canonical	J3QL01	J3QL01_HUMAN
ENST00000572434	RPS25	1.34	8.97	179.82	18.75	2.74	0.019	0.99	7.07	2.6e-52	1	3.81	4.7e-05	1	Protein coding	nonsense_mediated_decay	MISS	MISS	MISS
ENST00000525064	CLNS1A	27.49	46.83	36.18	58.07	0.77	0.025	0.63	0.4	0.28	0.64	1.08	0.0009	0.91	Protein coding	protein_coding	canonical	E9PJF4	E9PJF4_HUMAN
ENST00000570667	SSBP1	16.94	24.62	46.04	38.05	0.54	0.24	0.61	1.44	0.00022	0.93	1.17	0.0044	0.91	Protein coding	protein_coding	canonical	A4D1U3	A4D1U3_HUMAN
ENST00000570667	SSBP1	16.94	24.62	46.04	38.05	0.54	0.24	0.61	1.44	0.00022	0.93	1.17	0.0044	0.91	Protein coding	protein_coding	canonical	Q04837	SSBP_HUMAN
ENST00000419916	FAM213B	1.26	7.36	0.01	1.84	2.55	0.043	0.97	-6.98	0.42	0.88	0.55	0.78	0.59	Protein coding	protein_coding	isoform	Q8TBF2-8	PGFS_HUMAN
ENST00000400061	LYPLA2	1.67	14.97	25.2	13.36	3.17	0.00083	0.99	3.92	1.5e-06	1	3	0.0022	0.99	Protein coding	protein_coding	MISS	MISS	MISS
ENST00000487500	RPL7	4.14	11.61	35.16	20.22	1.49	0.065	0.91	3.09	2.1e-07	1	2.29	0.00095	0.98	Long noncoding	processed_transcript	MISS	MISS	MISS
ENST00000229238	MRPL51	28.67	54.18	46.61	61.94	0.92	0.005	0.64	0.7	0.039	0.67	1.11	0.00044	0.91	Protein coding	protein_coding	canonical	Q4U2R6	RM51_HUMAN
ENST00000477931	GNAS	4.71	26.92	0.01	26.56	2.52	4.9e-05	0.98	-8.88	0.039	0.98	2.5	6e-05	0.98	Long noncoding	processed_transcript	MISS	MISS	MISS
ENST00000462779	DNPEP	0.01	0.01	7.54	0.01	0	1	0.58	9.56	0.0054	0.99	0	1	0.59	Long noncoding	retained_intron	MISS	MISS	MISS
ENST00000383383	C6orf48	7.53	19.19	22.34	27.3	1.35	0.025	0.91	1.57	0.0067	0.92	1.86	0.0007	0.93	Protein coding	protein_coding	canonical	A0A024RCN7	A0A024RCN7_HUMAN
ENST00000383383	C6orf48	7.53	19.19	22.34	27.3	1.35	0.025	0.91	1.57	0.0067	0.92	1.86	0.0007	0.93	Protein coding	protein_coding	canonical	Q9UBA6	G8_HUMAN
ENST00000432659	GSTO1	0.16	2.31	15.25	3.66	3.85	0.25	0.94	6.57	3.9e-05	1	4.51	0.1	0.97	Protein coding	protein_coding	canonical	Q5TA01	Q5TA01_HUMAN
ENST00000533657	CAPRIN1	0.01	7.89	9.1	24.71	9.62	0.0042	0.99	9.83	0.0018	0.99	11.27	3.7e-08	1	Long noncoding	processed_transcript	MISS	MISS	MISS
ENST00000438939	ANAPC15	0.71	1.24	7.1	0.01	0.8	0.77	0.58	3.32	0.025	0.99	-6.15	0.61	0.59	Protein coding	protein_coding	canonical	F8WDQ6	F8WDQ6_HUMAN
ENST00000448599	PHGR1	712.64	1783.92	1321.36	1785.47	1.32	3e-105	0.91	0.89	4.2e-42	0.68	1.33	1.7e-105	0.92	Protein coding	protein_coding	canonical	C9JFL3	PHGR1_HUMAN
ENST00000368715	S100A4	23.71	83.32	70.64	80.18	1.81	3.8e-09	0.93	1.58	9.2e-07	0.93	1.76	1.5e-08	0.93	Protein coding	protein_coding	canonical	P26447	S10A4_HUMAN
ENST00000389312	NBR1	0.18	6.23	3.58	9.97	5.11	0.019	0.99	4.31	0.11	0.97	5.79	0.0015	0.99	Protein coding	protein_coding	MISS	MISS	MISS
ENST00000356413	IGBP1	21.28	39.65	31.03	54.88	0.9	0.019	0.64	0.54	0.18	0.65	1.37	0.0001	0.92	Protein coding	protein_coding	canonical	P78318	IGBP1_HUMAN
ENST00000521641	FAM92A1	1.07	3.35	2.34	9.32	1.65	0.33	0.9	1.13	0.55	0.88	3.13	0.011	0.99	Protein coding	protein_coding	canonical	E5RFH7	E5RFH7_HUMAN
ENST00000368979	SNX3	0.01	0.01	7.19	0.17	0	1	0.58	9.49	0.0069	0.99	4.12	0.89	0.59	Protein coding	nonsense_mediated_decay	isoform	O60493-3	SNX3_HUMAN
ENST00000462885	RPL18AP3	56.83	181.57	129.1	274.82	1.68	1.4e-16	0.93	1.18	8.7e-08	0.92	2.27	1.2e-35	0.98	Pseudogene	processed_pseudogene	MISS	MISS	MISS
ENST00000596148	TRAPPC5	29.73	57.53	63.74	63.22	0.95	0.0029	0.64	1.1	0.00041	0.92	1.09	0.00048	0.91	Protein coding	protein_coding	canonical	Q8IUR0	TPPC5_HUMAN
ENST00000467036	RPL9P8	254.65	958.11	1814.99	1548.12	1.91	1.9e-96	0.93	2.83	5.4e-290	1	2.6	5.3e-226	0.99	Pseudogene	processed_pseudogene	MISS	MISS	MISS
ENST00000392222	EEF1B2	18.71	24.69	15.64	47	0.4	0.37	0.6	-0.26	0.61	0.64	1.33	0.00044	0.92	Protein coding	protein_coding	canonical	A0A024R3W7	A0A024R3W7_HUMAN
ENST00000392222	EEF1B2	18.71	24.69	15.64	47	0.4	0.37	0.6	-0.26	0.61	0.64	1.33	0.00044	0.92	Protein coding	protein_coding	canonical	P24534	EF1B_HUMAN
ENST00000481674	CTNNBL1	0.01	22.58	11.36	28.88	11.14	1.6e-07	1	10.15	0.00039	1	11.5	2.1e-09	1	Long noncoding	processed_transcript	MISS	MISS	MISS
ENST00000578695	AC099759.1	0.01	0.01	14.48	0.01	0	1	0.58	10.5	4.4e-05	1	0	1	0.59	Short noncoding	miRNA	MISS	MISS	MISS
ENST00000459725	RPL13AP20	10.63	33.19	253	43.4	1.64	0.00058	0.93	4.57	1.3e-61	1	2.03	5.1e-06	0.98	Pseudogene	processed_pseudogene	MISS	MISS	MISS
ENST00000446782	TBCCD1	0.01	0.01	4.49	0.34	0	1	0.58	8.81	0.045	0.98	5.09	0.79	0.59	Protein coding	protein_coding	isoform	Q9NVR7-2	TBCC1_HUMAN
ENST00000543058	MRPL48	0.52	1.65	6.21	3	1.67	0.54	0.87	3.58	0.033	0.99	2.53	0.24	0.94	Protein coding	nonsense_mediated_decay	canonical	F5H717	F5H717_HUMAN
ENST00000527273	RPS3	159.35	411.4	961.27	639.38	1.37	7.9e-27	0.91	2.59	2.3e-140	1	2	4.7e-69	0.98	Protein coding	protein_coding	canonical	E9PK82	E9PK82_HUMAN
ENST00000429143	RPSAP14	0.84	4.93	17.05	6.53	2.55	0.11	0.96	4.34	5.4e-05	1	2.95	0.043	0.98	Pseudogene	processed_pseudogene	MISS	MISS	MISS
ENST00000312037	RPS14	16.33	32.38	12.32	33.29	0.99	0.022	0.64	-0.41	0.46	0.64	1.03	0.016	0.91	Protein coding	protein_coding	canonical	P62263	RS14_HUMAN
ENST00000564367	ZFAND6	0.01	0.01	5.73	0.01	0	1	0.58	9.16	0.019	0.99	0	1	0.59	Protein coding	protein_coding	canonical	H3BM82	H3BM82_HUMAN
ENST00000248378	EMC6	32.83	54.99	83.55	76.97	0.74	0.018	0.63	1.35	2e-06	0.93	1.23	2.1e-05	0.91	Protein coding	protein_coding	canonical	Q9BV81	EMC6_HUMAN
ENST00000495401	RPL24	63.33	231.29	923.52	301.02	1.87	7.9e-24	0.93	3.87	6.8e-197	1	2.25	2.2e-38	0.98	Protein coding	protein_coding	canonical	C9JXB8	C9JXB8_HUMAN
ENST00000521320	SLU7	0.01	6.43	8.88	6.47	9.33	0.012	0.99	9.79	0.0021	0.99	9.34	0.011	0.99	Long noncoding	retained_intron	MISS	MISS	MISS
ENST00000401406	UQCR10	16.61	38.23	96.99	38.83	1.2	0.0034	0.91	2.55	3.2e-15	0.98	1.23	0.0028	0.91	Protein coding	protein_coding	isoform	Q9UDW1-2	QCR9_HUMAN
ENST00000517756	ENY2	2.78	5.57	29.65	4.03	1	0.36	0.88	3.41	6.7e-07	1	0.54	0.66	0.61	Long noncoding	processed_transcript	MISS	MISS	MISS
ENST00000545082	STARD10	6.66	18.44	13.07	18.45	1.47	0.019	0.91	0.97	0.16	0.67	1.47	0.019	0.92	Protein coding	protein_coding	canonical	F5H8H3	F5H8H3_HUMAN
ENST00000551258	RPLP0	148.56	286.83	950.72	431.97	0.95	2.5e-11	0.64	2.68	7e-144	1	1.54	3.3e-33	0.92	Protein coding	nonsense_mediated_decay	canonical	F8VRK7	F8VRK7_HUMAN
ENST00000492268	RN7SL274P	0.65	0.63	5.91	1.34	-0.06	0.99	0.58	3.18	0.048	0.98	1.04	0.7	0.81	Short noncoding	misc_RNA	MISS	MISS	MISS
ENST00000525828	RPS13	4.68	7.74	26.83	12.78	0.72	0.41	0.62	2.52	5e-05	0.98	1.45	0.056	0.91	Long noncoding	retained_intron	MISS	MISS	MISS
ENST00000248879	DGCR6L	5.82	10.35	12.11	15.24	0.83	0.27	0.63	1.06	0.15	0.91	1.39	0.043	0.91	Protein coding	protein_coding	canonical	Q9BY27	DGC6L_HUMAN
ENST00000535470	RNF10	2.67	8.55	11.6	12.44	1.68	0.089	0.92	2.12	0.019	0.98	2.22	0.012	0.97	Long noncoding	processed_transcript	MISS	MISS	MISS
ENST00000367514	C1orf21	26.23	37.38	27.79	56.82	0.51	0.16	0.61	0.08	0.83	0.63	1.12	0.00075	0.91	Long noncoding	processed_transcript	MISS	MISS	MISS
ENST00000544005	DDX24	0.01	5.94	0.83	7.84	9.22	0.016	0.98	6.38	0.56	0.83	9.62	0.0044	0.99	Protein coding	protein_coding	canonical	F5GYL3	F5GYL3_HUMAN
ENST00000507286	HSD17B11	2.33	1.02	17.76	2.35	-1.19	0.54	0.87	2.93	0.00041	0.99	0.01	0.99	0.59	Protein coding	protein_coding	MISS	MISS	MISS
ENST00000492135	NOP56	85.22	147.27	188.67	268.35	0.79	4.4e-05	0.63	1.15	2.7e-10	0.92	1.66	2.2e-23	0.93	Long noncoding	processed_transcript	MISS	MISS	MISS
ENST00000374610	PFDN6	9.07	23.82	8.79	33.37	1.39	0.01	0.91	-0.05	0.95	0.63	1.88	0.00015	0.93	Protein coding	protein_coding	canonical	O15212	PFD6_HUMAN
ENST00000374610	PFDN6	9.07	23.82	8.79	33.37	1.39	0.01	0.91	-0.05	0.95	0.63	1.88	0.00015	0.93	Protein coding	protein_coding	canonical	Q5STK2	Q5STK2_HUMAN
ENST00000573353	RPS9	28.2	70.71	25.12	109.44	1.33	1.6e-05	0.91	-0.17	0.68	0.63	1.96	1.1e-12	0.94	Protein coding	protein_coding	canonical	A0A024R4M0	A0A024R4M0_HUMAN
ENST00000573353	RPS9	28.2	70.71	25.12	109.44	1.33	1.6e-05	0.91	-0.17	0.68	0.63	1.96	1.1e-12	0.94	Protein coding	protein_coding	canonical	P46781	RS9_HUMAN
ENST00000522250	FAM49B	0.01	0.11	9.09	0.01	3.44	0.93	0.58	9.83	0.0018	0.99	0.32	0.99	0.59	Protein coding	protein_coding	isoform	Q9NUQ9-2	FA49B_HUMAN
ENST00000336023	TUBA1B	663.8	866.07	736.67	1451.28	0.38	2.3e-07	0.6	0.15	0.052	0.63	1.13	3e-67	0.91	Protein coding	protein_coding	canonical	P68363	TBA1B_HUMAN
ENST00000568122	RPL21P120	0.23	1.07	4.97	1.19	2.23	0.6	0.81	4.45	0.047	0.98	2.38	0.55	0.81	Pseudogene	processed_pseudogene	MISS	MISS	MISS
ENST00000593081	C18orf8	0.01	3.11	5.02	5.45	8.28	0.12	0.96	8.97	0.031	0.99	9.09	0.023	0.98	Long noncoding	retained_intron	MISS	MISS	MISS
ENST00000361436	RPL12	1779.3	7584.84	12811.8	12687.7	2.09	0	0.98	2.85	0	1	2.83	0	1	Protein coding	protein_coding	canonical	P30050	RL12_HUMAN
ENST00000442562	AC107983.4	0.01	0.01	36.61	0.01	0	1	0.58	11.84	9.6e-12	1	0	1	0.59	Pseudogene	processed_pseudogene	MISS	MISS	MISS
ENST00000558788	GMPR2	0.67	1.83	6.41	1.25	1.45	0.55	0.87	3.26	0.036	0.98	0.9	0.74	0.59	Protein coding	protein_coding	canonical	H0YMW6	H0YMW6_HUMAN
ENST00000365493	SNORA62	0.01	5.98	8.99	0.01	9.22	0.016	0.98	9.81	0.002	0.99	0	1	0.59	Short noncoding	snoRNA	MISS	MISS	MISS
ENST00000321285	RP11-402J6.3	2.08	3.26	13.14	5.71	0.65	0.64	0.6	2.66	0.0043	0.99	1.46	0.22	0.9	Pseudogene	processed_pseudogene	MISS	MISS	MISS
ENST00000348499	C21orf33	2.74	2.18	17.55	3.62	-0.33	0.82	0.58	2.68	0.00079	0.99	0.4	0.75	0.59	Protein coding	protein_coding	isoform	P30042-2	ES1_HUMAN
ENST00000419809	AC010987.5	0.01	0.01	0.01	14.42	0	1	0.58	0	1	0.63	10.49	4.6e-05	1	Long noncoding	lincRNA	MISS	MISS	MISS
ENST00000315377	RPS6	1463.43	3800.2	5652.48	6267.63	1.38	1.3e-235	0.91	1.95	0	0.94	2.1	0	0.98	Protein coding	protein_coding	canonical	A2A3R5	A2A3R5_HUMAN
ENST00000517078	RNU6-430P	0.01	0.01	7.24	0.01	0	1	0.58	9.5	0.0066	0.99	0	1	0.59	Short noncoding	snRNA	MISS	MISS	MISS
ENST00000414154	SMIM19	5.7	8.87	17.28	14.92	0.64	0.42	0.62	1.6	0.016	0.94	1.39	0.045	0.91	Protein coding	protein_coding	canonical	Q96E16	SMI19_HUMAN
ENST00000490510	PITRM1	0.88	1.75	9.25	2.14	1	0.66	0.81	3.4	0.0084	0.99	1.29	0.54	0.87	Long noncoding	processed_transcript	MISS	MISS	MISS
ENST00000433404	SAFB	0.01	5.44	4.02	0.02	9.09	0.023	0.98	8.65	0.062	0.98	0.79	0.99	0.59	Protein coding	protein_coding	MISS	MISS	MISS
ENST00000440980	RPS18	158.75	546.99	1687.62	822.06	1.79	5.7e-51	0.93	3.41	6.91691904177745e-323	1	2.37	1.1e-108	0.98	Protein coding	protein_coding	canonical	Q5GGW2	Q5GGW2_HUMAN
ENST00000317534	MRPS24	56.05	117.47	112.03	145.3	1.07	2.6e-06	0.91	1	1.4e-05	0.92	1.37	1.8e-10	0.92	Protein coding	protein_coding	canonical	Q96EL2	RT24_HUMAN
ENST00000292475	ATP5J2	35.1	71.93	5.38	92.19	1.04	0.00035	0.91	-2.71	1.2e-06	0.99	1.39	2.9e-07	0.92	Protein coding	protein_coding	canonical	P56134	ATPK_HUMAN
ENST00000511725	UBE2D2	0.71	7.97	0.4	12.41	3.48	0.015	0.99	-0.85	0.84	0.63	4.12	0.00086	1	Protein coding	protein_coding	isoform	P62837-2	UB2D2_HUMAN
ENST00000433309	ATF4P3	1.89	3.52	11.54	2.9	0.9	0.52	0.6	2.61	0.0084	0.99	0.62	0.68	0.62	Pseudogene	processed_pseudogene	MISS	MISS	MISS
ENST00000561457	C9orf69	0.01	5.28	0.01	0.01	9.04	0.026	0.98	0	1	0.63	0	1	0.59	Protein coding	protein_coding	MISS	MISS	MISS
ENST00000365668	RNU4-2	0.01	25.7	6.26	389.25	11.33	1.8e-08	1	9.29	0.013	0.99	15.25	6.7e-118	1	Short noncoding	snRNA	MISS	MISS	MISS
ENST00000510159	OCIAD2	4.74	6.86	13.78	9.08	0.54	0.55	0.6	1.54	0.038	0.92	0.94	0.26	0.64	Protein coding	nonsense_mediated_decay	canonical	D6RD77	D6RD77_HUMAN
ENST00000560055	RPL28	28.78	100.69	78.69	124.26	1.81	9.7e-11	0.93	1.45	1.1e-06	0.93	2.11	1.5e-15	0.98	Protein coding	protein_coding	canonical	H0YKD8	H0YKD8_HUMAN
ENST00000379649	UFM1	4.7	3.88	18.29	5.57	-0.28	0.79	0.58	1.96	0.0044	0.94	0.25	0.8	0.59	Protein coding	protein_coding	isoform	P61960-2	UFM1_HUMAN
ENST00000271843	JTB	77.89	127.85	141.26	177.77	0.72	0.00048	0.63	0.86	1.7e-05	0.68	1.19	2.7e-10	0.91	Protein coding	protein_coding	canonical	O76095	JTB_HUMAN
ENST00000433674	CAPN2	3.3	5.03	5.47	14.64	0.61	0.57	0.6	0.73	0.49	0.66	2.15	0.0073	0.98	Protein coding	protein_coding	isoform	P17655-2	CAN2_HUMAN
ENST00000486528	RPSAP58	49.15	51.37	0.01	117	0.06	0.83	0.58	-12.26	1.6e-15	1	1.25	1e-07	0.92	Protein coding	protein_coding	canonical	C9JQR9	C9JQR9_HUMAN
ENST00000544594	LAMTOR1	0.58	0.9	7.69	2.44	0.63	0.85	0.58	3.73	0.014	0.99	2.07	0.36	0.91	Protein coding	protein_coding	canonical	H0YFI1	H0YFI1_HUMAN
ENST00000500576	LYRM4	4.03	7.87	8.45	13.18	0.97	0.28	0.62	1.07	0.23	0.91	1.71	0.029	0.93	Protein coding	protein_coding	canonical	F5H189	F5H189_HUMAN
ENST00000517465	UBR5	2.89	9.78	4.27	11.22	1.76	0.058	0.92	0.56	0.63	0.64	1.96	0.029	0.93	Long noncoding	retained_intron	MISS	MISS	MISS
ENST00000495392	RP11-543P15.1	0.01	0.06	356.78	31.25	2.69	0.96	0.58	15.12	4e-108	1	11.61	3.9e-10	1	Pseudogene	processed_pseudogene	MISS	MISS	MISS
ENST00000515815	SDHA	0.01	1.02	10.06	0.01	6.67	0.49	0.87	9.97	0.00094	1	0	1	0.59	Protein coding	protein_coding	canonical	H0Y8X1	H0Y8X1_HUMAN
ENST00000486101	MRPL38	0.01	0.01	6.47	0.01	0	1	0.58	9.34	0.011	0.99	0	1	0.59	Long noncoding	retained_intron	MISS	MISS	MISS
ENST00000577541	TOP2A	0.39	0.01	11.19	2.14	-5.28	0.76	0.58	4.85	0.001	1	2.46	0.36	0.91	Protein coding	protein_coding	canonical	J3QR57	J3QR57_HUMAN
ENST00000521662	ENY2	70.22	151.14	125.53	187.34	1.11	4.1e-08	0.91	0.84	7.2e-05	0.68	1.42	1.2e-13	0.92	Protein coding	protein_coding	isoform	Q9NPA8-2	ENY2_HUMAN
ENST00000458117	APOPT1	3.89	11.55	13.48	15.87	1.57	0.055	0.91	1.8	0.022	0.93	2.03	0.0069	0.98	Protein coding	nonsense_mediated_decay	canonical	H7C2Z1	H7C2Z1_HUMAN
ENST00000517990	PABPC1	38.27	58.56	188.88	87.37	0.61	0.04	0.63	2.3	2.4e-25	0.98	1.19	1e-05	0.91	Protein coding	protein_coding	canonical	H0YAS7	H0YAS7_HUMAN
ENST00000452399	RP11-14N7.2	2.82	12.29	11.98	13.94	2.12	0.015	0.97	2.09	0.018	0.98	2.31	0.0064	0.98	Long noncoding	lincRNA	MISS	MISS	MISS
ENST00000517523	UQCRB	12.42	30.2	93.92	42.57	1.28	0.0064	0.91	2.92	6.8e-17	1	1.78	3.6e-05	0.93	Protein coding	protein_coding	canonical	E5RHG9	E5RHG9_HUMAN
ENST00000479207	NELFCD	0.69	1.32	9.86	5.23	0.95	0.72	0.58	3.85	0.0042	0.99	2.93	0.076	0.97	Long noncoding	processed_transcript	MISS	MISS	MISS
ENST00000563390	RPS15A	2200.91	7314.37	14715.4	11259.1	1.73	0	0.93	2.74	0	1	2.36	0	0.98	Protein coding	protein_coding	canonical	B2R4W8	B2R4W8_HUMAN
ENST00000563390	RPS15A	2200.91	7314.37	14715.4	11259.1	1.73	0	0.93	2.74	0	1	2.36	0	0.98	Protein coding	protein_coding	canonical	P62244	RS15A_HUMAN
ENST00000509674	DTNBP1	1.21	1.94	9.29	1.95	0.68	0.73	0.58	2.94	0.013	0.99	0.69	0.72	0.59	Protein coding	protein_coding	canonical	D6RAR7	D6RAR7_HUMAN
ENST00000538929	NDUFS7	0.01	4.59	8.6	2.41	8.84	0.041	0.98	9.75	0.0026	0.99	7.91	0.19	0.94	Long noncoding	processed_transcript	MISS	MISS	MISS
ENST00000478358	RP11-490G8.1	7.58	23.39	98.52	31.79	1.63	0.0044	0.93	3.7	1.4e-21	1	2.07	8.4e-05	0.98	Pseudogene	processed_pseudogene	MISS	MISS	MISS
ENST00000575972	RPL41P2	8.23	20.88	200.87	31.65	1.34	0.02	0.91	4.61	2e-49	1	1.94	0.00016	0.93	Pseudogene	processed_pseudogene	MISS	MISS	MISS
ENST00000600467	RPS19	3.79	16.64	16.64	24.72	2.14	0.0042	0.98	2.14	0.0042	0.98	2.71	5.3e-05	0.99	Protein coding	protein_coding	canonical	M0QXK4	M0QXK4_HUMAN
ENST00000562833	RP11-152F13.10	0.19	2.47	9.86	2.71	3.68	0.23	0.94	5.68	0.0017	0.99	3.81	0.2	0.95	Protein coding	protein_coding	canonical	H3BNC9	H3BNC9_HUMAN
ENST00000481073	XPO1	2.35	2.88	4.96	10.55	0.29	0.84	0.58	1.08	0.37	0.9	2.17	0.024	0.97	Long noncoding	retained_intron	MISS	MISS	MISS
ENST00000482594	RP11-134G8.6	0.81	2.06	21.96	2.17	1.34	0.53	0.87	4.75	2e-06	1	1.41	0.5	0.87	Pseudogene	transcribed_processed_pseudogene	MISS	MISS	MISS
ENST00000596073	TECR	4.15	6.8	9.7	16	0.71	0.45	0.61	1.23	0.15	0.91	1.95	0.0082	0.93	Protein coding	protein_coding	canonical	B4DR74	B4DR74_HUMAN
ENST00000405021	TOMM7	2.31	6.44	16.9	9.34	1.48	0.18	0.9	2.87	0.00066	0.99	2.02	0.044	0.97	Protein coding	protein_coding	canonical	B5MD00	B5MD00_HUMAN
ENST00000591000	POLR2J2	0.01	9.93	10.87	13.88	9.96	0.001	0.99	10.09	0.00054	1	10.44	6.8e-05	1	Protein coding	protein_coding	canonical	Q9GZM3	RPB1B_HUMAN
ENST00000482299	NDUFA4	2.31	18.62	120.66	22.18	3.01	0.00024	1	5.71	2.4e-33	1	3.27	2.9e-05	1	Long noncoding	retained_intron	MISS	MISS	MISS
ENST00000588563	METTL23	2.11	3.66	12	4.88	0.79	0.56	0.6	2.51	0.0084	0.98	1.21	0.33	0.89	Protein coding	protein_coding	MISS	MISS	MISS
ENST00000256442	CCNB1	15.14	26.66	10.27	34.78	0.82	0.077	0.63	-0.56	0.34	0.65	1.2	0.0054	0.91	Protein coding	protein_coding	canonical	P14635	CCNB1_HUMAN
ENST00000401127	MIR941-1	0.01	240.3	0.01	0.01	14.55	4.6e-73	1	0	1	0.63	0	1	0.59	Short noncoding	miRNA	MISS	MISS	MISS
ENST00000598742	RPS19	27.18	83.59	13.44	113.97	1.62	4.8e-08	0.93	-1.02	0.032	0.92	2.07	4.7e-14	0.98	Protein coding	protein_coding	canonical	B0ZBD0	B0ZBD0_HUMAN
ENST00000598742	RPS19	27.18	83.59	13.44	113.97	1.62	4.8e-08	0.93	-1.02	0.032	0.92	2.07	4.7e-14	0.98	Protein coding	protein_coding	canonical	P39019	RS19_HUMAN
ENST00000252487	TOMM40	7.7	17.96	12.03	24.37	1.22	0.045	0.91	0.64	0.34	0.66	1.66	0.0031	0.93	Protein coding	protein_coding	canonical	A0A024R0P9	A0A024R0P9_HUMAN
ENST00000252487	TOMM40	7.7	17.96	12.03	24.37	1.22	0.045	0.91	0.64	0.34	0.66	1.66	0.0031	0.93	Protein coding	protein_coding	canonical	O96008	TOM40_HUMAN
ENST00000548126	CCDC59	16.55	29.01	10.3	35.75	0.81	0.067	0.63	-0.68	0.24	0.67	1.11	0.0079	0.91	Long noncoding	processed_transcript	MISS	MISS	MISS
ENST00000472300	RP11-16F15.2	0.01	0.01	81.67	0.01	0	1	0.58	13	2.6e-25	1	0	1	0.59	Pseudogene	processed_pseudogene	MISS	MISS	MISS
ENST00000299174	PPP1R14D	14.51	35.16	17.99	28.62	1.28	0.0033	0.91	0.31	0.55	0.64	0.98	0.032	0.65	Protein coding	protein_coding	canonical	Q9NXH3	PP14D_HUMAN
ENST00000575746	RPS9	16.4	45.26	42.86	54.07	1.47	0.00021	0.91	1.39	0.00053	0.92	1.72	5e-06	0.93	Protein coding	protein_coding	canonical	A0A024R4M0	A0A024R4M0_HUMAN
ENST00000575746	RPS9	16.4	45.26	42.86	54.07	1.47	0.00021	0.91	1.39	0.00053	0.92	1.72	5e-06	0.93	Protein coding	protein_coding	canonical	P46781	RS9_HUMAN
ENST00000528039	RBM4	1.39	0.01	9.04	2.67	-7.12	0.38	0.87	2.71	0.019	0.99	0.95	0.57	0.62	Long noncoding	processed_transcript	MISS	MISS	MISS
ENST00000421842	DNAJC27-AS1	0.35	0.01	2.2	5.5	-5.12	0.79	0.58	2.67	0.33	0.92	3.99	0.04	0.98	Long noncoding	antisense	MISS	MISS	MISS
ENST00000466800	RP11-120B7.1	3.28	12.43	156.6	16.89	1.92	0.022	0.93	5.58	1.5e-42	1	2.37	0.0022	0.98	Pseudogene	processed_pseudogene	MISS	MISS	MISS
ENST00000568588	RPL4	127.58	403.59	1.08	611.8	1.66	1.5e-34	0.93	-6.88	3.5e-37	1	2.26	7.5e-77	0.98	Protein coding	protein_coding	canonical	H3BM89	H3BM89_HUMAN
ENST00000400094	ATP5J	3.66	8.66	18.1	13.23	1.24	0.17	0.9	2.31	0.0017	0.98	1.85	0.021	0.93	Protein coding	protein_coding	canonical	P18859	ATP5J_HUMAN
ENST00000400094	ATP5J	3.66	8.66	18.1	13.23	1.24	0.17	0.9	2.31	0.0017	0.98	1.85	0.021	0.93	Protein coding	protein_coding	canonical	Q6IB54	Q6IB54_HUMAN
ENST00000440421	LTBR	3.24	2.44	13.09	3.79	-0.41	0.76	0.58	2.01	0.015	0.98	0.22	0.85	0.59	Long noncoding	retained_intron	MISS	MISS	MISS
ENST00000233609	RPS15	224.27	1085.47	1739.53	1401.16	2.28	6.3e-136	0.98	2.96	2.2e-290	1	2.64	3.6e-208	0.99	Protein coding	protein_coding	canonical	A0A0B4J2B4	A0A0B4J2B4_HUMAN
ENST00000588301	SNRPD2	170.64	412.62	455.08	527.92	1.27	2.9e-24	0.91	1.42	5.7e-31	0.93	1.63	1.6e-43	0.93	Protein coding	protein_coding	canonical	P62316	SMD2_HUMAN
ENST00000468667	EXOSC7	1.3	2.67	7.3	5.11	1.04	0.55	0.87	2.49	0.047	0.97	1.97	0.16	0.91	Long noncoding	processed_transcript	MISS	MISS	MISS
ENST00000543015	ANAPC15	0.01	0.01	9.4	0.01	0	1	0.58	9.88	0.0015	0.99	0	1	0.59	Long noncoding	processed_transcript	MISS	MISS	MISS
ENST00000580434	RANGRF	4.34	16.46	4.98	17.1	1.92	0.0078	0.93	0.2	0.84	0.63	1.98	0.0057	0.93	Protein coding	protein_coding	isoform	Q9HD47-4	MOG1_HUMAN
ENST00000589912	RNF157	0.01	0.01	6.49	3.15	0	1	0.58	9.34	0.011	0.99	8.3	0.11	0.96	Long noncoding	processed_transcript	MISS	MISS	MISS
ENST00000587902	ATP5A1	0.65	0.01	49.51	0.01	-6.02	0.64	0.81	6.26	1.1e-14	1	-6.02	0.64	0.81	Long noncoding	retained_intron	MISS	MISS	MISS
ENST00000392595	THYN1	12.85	13.22	27.71	38.41	0.04	0.94	0.58	1.11	0.02	0.92	1.58	0.00031	0.93	Protein coding	protein_coding	canonical	A0A024R3M1	A0A024R3M1_HUMAN
ENST00000392595	THYN1	12.85	13.22	27.71	38.41	0.04	0.94	0.58	1.11	0.02	0.92	1.58	0.00031	0.93	Protein coding	protein_coding	canonical	Q9P016	THYN1_HUMAN
ENST00000593052	RPS15	36.44	126.44	65.78	140.91	1.8	5e-13	0.93	0.85	0.0037	0.68	1.95	6.7e-16	0.94	Protein coding	protein_coding	canonical	K7ELC2	K7ELC2_HUMAN
ENST00000482471	EIF2A	3.28	15.14	12.57	0.01	2.21	0.0055	0.97	1.94	0.021	0.93	-8.36	0.1	0.96	Long noncoding	processed_transcript	MISS	MISS	MISS
ENST00000408865	MIR1282	0.01	4732.29	0.01	0.01	18.85	0	1	0	1	0.63	0	1	0.59	Short noncoding	miRNA	MISS	MISS	MISS
ENST00000576892	FAM58A	10.51	18.59	15.17	22.48	0.82	0.14	0.63	0.53	0.37	0.65	1.1	0.038	0.91	Protein coding	protein_coding	canonical	Q8N1B3	FA58A_HUMAN
ENST00000607357	MYEOV2	42.7	96.33	99.62	145.29	1.17	4.5e-06	0.91	1.22	1.4e-06	0.92	1.77	1.8e-14	0.93	Protein coding	protein_coding	canonical	Q8WXC6	MYOV2_HUMAN
ENST00000503534	CLPTM1L	0.01	8.67	3.41	8.18	9.76	0.0025	0.99	8.41	0.095	0.97	9.68	0.0035	0.99	Long noncoding	retained_intron	MISS	MISS	MISS
ENST00000410281	RNU6-588P	0.01	0.01	8.15	0.01	0	1	0.58	9.67	0.0035	0.99	0	1	0.59	Short noncoding	snRNA	MISS	MISS	MISS
ENST00000428553	RP11-864N7.2	4.25	18.47	315.7	32.6	2.12	0.0026	0.98	6.21	6.2e-88	1	2.94	1.1e-06	0.99	Pseudogene	processed_pseudogene	MISS	MISS	MISS
ENST00000607086	SMDT1	2.88	6.36	6.84	10.68	1.15	0.28	0.89	1.25	0.22	0.9	1.89	0.037	0.93	Long noncoding	retained_intron	MISS	MISS	MISS
ENST00000414129	RANP1	1.07	1.21	7.88	1.9	0.17	0.94	0.58	2.88	0.025	0.99	0.83	0.69	0.59	Pseudogene	processed_pseudogene	MISS	MISS	MISS
ENST00000574425	NMRAL1	3.21	3.75	18.63	10.39	0.22	0.85	0.58	2.54	0.00078	0.98	1.7	0.056	0.93	Protein coding	protein_coding	canonical	Q9HBL8	NMRL1_HUMAN
ENST00000526401	AP2A2	0.01	4.15	1.2	4.54	8.7	0.056	0.98	6.91	0.44	0.88	8.83	0.043	0.98	Long noncoding	retained_intron	MISS	MISS	MISS
ENST00000508682	GNB2L1	19.01	52.64	97.77	71.46	1.47	5.9e-05	0.91	2.36	3.5e-14	0.98	1.91	1.6e-08	0.94	Protein coding	nonsense_mediated_decay	canonical	D6RAU2	D6RAU2_HUMAN
ENST00000232217	RBP2	9.11	19.85	22.83	25.42	1.13	0.048	0.9	1.33	0.015	0.92	1.48	0.0054	0.92	Protein coding	protein_coding	canonical	P50120	RET2_HUMAN
ENST00000466494	IDH3B	0.01	8.63	20.43	12.27	9.17	0.0026	0.99	10.42	7.4e-07	1	9.68	0.00021	1	Long noncoding	processed_transcript	MISS	MISS	MISS
ENST00000557111	RPS29	2.63	6.46	39.23	9.64	1.3	0.23	0.89	3.9	1.3e-09	1	1.88	0.05	0.93	Long noncoding	processed_transcript	MISS	MISS	MISS
ENST00000496817	S100A6	24.23	50.07	52.05	54.68	1.05	0.0027	0.91	1.1	0.0014	0.92	1.18	0.00057	0.91	Protein coding	protein_coding	canonical	P06703	S10A6_HUMAN
ENST00000604300	RPS9	19.95	60.61	58.52	88.8	1.6	4.2e-06	0.93	1.55	1e-05	0.93	2.15	9.1e-12	0.98	Protein coding	protein_coding	canonical	A8MXK4	A8MXK4_HUMAN
ENST00000397505	MRPL52	6.22	12.71	22.61	15.5	1.03	0.14	0.9	1.86	0.0021	0.94	1.32	0.049	0.91	Protein coding	protein_coding	isoform	Q86TS9-4	RM52_HUMAN
ENST00000402136	THAP4	8.73	21.42	17.35	22.79	1.29	0.021	0.91	0.99	0.096	0.67	1.38	0.012	0.92	Protein coding	protein_coding	isoform	Q8WY91-2	THAP4_HUMAN
ENST00000529516	EEF1D	27	78.14	0.02	88.78	1.53	4.1e-07	0.91	-10.65	7.9e-09	1	1.72	4.6e-09	0.93	Protein coding	protein_coding	MISS	MISS	MISS
ENST00000427205	RIIAD1	0.01	0.01	12.91	0.34	0	1	0.81	10.33	0.00013	1	5.07	0.79	0.59	Long noncoding	processed_transcript	MISS	MISS	MISS
ENST00000569438	RPL4	1333.07	1954.59	163.75	2972.07	0.55	1.6e-27	0.61	-3.03	3e-228	1	1.16	3.7e-141	0.91	Protein coding	protein_coding	canonical	H3BTP7	H3BTP7_HUMAN
ENST00000412532	SLC1A5	6.81	19.05	16.7	13.26	1.48	0.016	0.91	1.29	0.044	0.92	0.96	0.16	0.64	Protein coding	protein_coding	isoform	Q15758-3	AAAT_HUMAN
ENST00000461540	CCT4	0.39	0.85	8.1	0.55	1.14	0.77	0.58	4.39	0.0079	0.99	0.51	0.91	0.59	Long noncoding	processed_transcript	MISS	MISS	MISS
ENST00000228251	YBX3	24.18	35.25	10.3	48.39	0.54	0.15	0.61	-1.23	0.019	0.92	1	0.0044	0.91	Protein coding	protein_coding	canonical	A0A024RAQ1	A0A024RAQ1_HUMAN
ENST00000228251	YBX3	24.18	35.25	10.3	48.39	0.54	0.15	0.61	-1.23	0.019	0.92	1	0.0044	0.91	Protein coding	protein_coding	canonical	P16989	YBOX3_HUMAN
ENST00000536900	AL590762.1	0.01	18.95	26.46	18.29	10.89	2e-06	1	11.37	1.1e-08	1	10.84	3.2e-06	1	Pseudogene	pseudogene	MISS	MISS	MISS
ENST00000505818	MRPL36	0.01	0.01	5.98	0.01	0	1	0.58	9.22	0.016	0.99	0	1	0.59	Protein coding	protein_coding	canonical	Q9P0J6	RM36_HUMAN
ENST00000518584	ENY2	29.83	60.71	51.72	67.75	1.03	0.0011	0.91	0.79	0.015	0.67	1.18	0.00011	0.91	Long noncoding	retained_intron	MISS	MISS	MISS
ENST00000596061	NAA10	15.02	39.45	32.08	44.38	1.39	0.00087	0.91	1.1	0.013	0.92	1.56	0.00012	0.92	Protein coding	protein_coding	isoform	P41227-2	NAA10_HUMAN
ENST00000539061	C2CD3	3.21	2.58	14.49	2.72	-0.31	0.81	0.58	2.17	0.0072	0.98	-0.24	0.85	0.59	Protein coding	protein_coding	canonical	F5H0U2	F5H0U2_HUMAN
ENST00000515017	ANXA5	2.02	10.19	7.49	11.4	2.33	0.021	0.97	1.89	0.087	0.93	2.5	0.011	0.98	Protein coding	protein_coding	canonical	D6RBE9	D6RBE9_HUMAN
ENST00000517682	COX6C	213.88	430.91	595.8	500.07	1.01	6.5e-18	0.91	1.48	1.3e-42	0.93	1.23	1.9e-27	0.92	Protein coding	protein_coding	canonical	A0A024R9B7	A0A024R9B7_HUMAN
ENST00000517682	COX6C	213.88	430.91	595.8	500.07	1.01	6.5e-18	0.91	1.48	1.3e-42	0.93	1.23	1.9e-27	0.92	Protein coding	protein_coding	canonical	P09669	COX6C_HUMAN
ENST00000368258	CCT3	4.41	30.37	23.05	45.2	2.79	4.9e-06	0.99	2.39	0.00028	0.98	3.36	7.9e-10	1	Protein coding	nonsense_mediated_decay	canonical	E9PRN0	E9PRN0_HUMAN
ENST00000488451	ITGB1BP1	0.41	3.32	0.19	7.21	3.03	0.18	0.95	-1.11	0.87	0.63	4.15	0.015	0.99	Protein coding	protein_coding	isoform	O14713-2	ITBP1_HUMAN
ENST00000428288	HIBADH	1.16	7.21	8.36	13.79	2.64	0.042	0.98	2.85	0.021	0.99	3.58	0.00077	1	Protein coding	nonsense_mediated_decay	canonical	F8WET2	F8WET2_HUMAN
ENST00000468161	CTB-13H5.1	0.01	0.01	875.48	0.01	0	1	0.58	16.42	2.9e-264	1	0	1	0.59	Pseudogene	processed_pseudogene	MISS	MISS	MISS
ENST00000354361	SYF2	1.03	9.39	0.91	7.7	3.19	0.0096	0.99	-0.19	0.94	0.63	2.9	0.027	0.98	Protein coding	protein_coding	isoform	O95926-2	SYF2_HUMAN
ENST00000555067	VRK1	0.01	7.3	4.5	8.11	9.51	0.0064	0.99	8.82	0.044	0.98	9.66	0.0036	0.99	Long noncoding	processed_transcript	MISS	MISS	MISS
ENST00000456420	C16orf13	2	7.34	14.02	7.76	1.87	0.092	0.92	2.81	0.0023	0.99	1.95	0.074	0.92	Protein coding	nonsense_mediated_decay	canonical	H3BMF3	H3BMF3_HUMAN
ENST00000453754	SNHG5	0.01	2.39	7.33	6.37	7.9	0.19	0.94	9.52	0.0062	0.99	9.32	0.012	0.99	Long noncoding	lincRNA	MISS	MISS	MISS
ENST00000469100	YARS	1.01	0.53	8.28	0.69	-0.93	0.77	0.58	3.04	0.018	0.99	-0.54	0.85	0.59	Long noncoding	processed_transcript	MISS	MISS	MISS
ENST00000354487	EHBP1	9.76	23.35	5.65	35.89	1.26	0.019	0.91	-0.79	0.31	0.67	1.88	8.4e-05	0.93	Protein coding	protein_coding	isoform	Q8NDI1-2	EHBP1_HUMAN
ENST00000473401	GSTO2	4.89	11.78	27.93	17.65	1.27	0.098	0.9	2.51	3.5e-05	0.98	1.85	0.0071	0.93	Long noncoding	processed_transcript	MISS	MISS	MISS
ENST00000504082	AC004069.2	9.45	16.58	45.03	23.46	0.81	0.17	0.63	2.25	7e-07	0.98	1.31	0.015	0.91	Long noncoding	lincRNA	MISS	MISS	MISS
ENST00000462391	NPM3	2.41	2.7	21.32	2.9	0.16	0.91	0.58	3.14	5.6e-05	1	0.27	0.85	0.59	Long noncoding	processed_transcript	MISS	MISS	MISS
ENST00000538643	MED25	0.62	6.71	2.83	3.7	3.44	0.028	0.99	2.19	0.3	0.95	2.58	0.18	0.96	Protein coding	protein_coding	isoform	Q71SY5-6	MED25_HUMAN
[truncated: 2,278 more rows]
